# Supplementary material for: Curdione combined with borneol treats bacterial mixed HPV infection by regulating the crosstalk among immune cells
Source: Front Immunol. 2025 Jan 22;16:1503355. doi: 10.3389/fimmu.2025.1503355 (PMC11794296; doi:10.3389/fimmu.2025.1503355)
Supplement: Supplementary file 1 [file Table1.xlsx]

## Sheet: BV-digenet
Gene	Score gda
IL1B	0.1
CXCL8	0.08
TLR4	0.05
IL6	0.05
TNF	0.04
TLR2	0.04
CST4	0.03
FN1	0.03
IL10	0.03
CST1	0.03
MBL2	0.03
IL1A	0.03
MAX	0.03
PI3	0.03
GLA	0.02
HSPD1	0.02
CLSTN1	0.02
IL1RN	0.02
CXCL10	0.02
CST3	0.02
LYZ	0.02
CST2	0.02
CRH	0.02
MMP8	0.01
MPO	0.01
SLC25A3	0.01
MTHFR	0.01
TLR7	0.01
RNR1	0.01
MYD88	0.01
DCTN4	0.01
NODAL	0.01
SIGIRR	0.01
ARTN	0.01
SQSTM1	0.01
CAMP	0.01
ZAP70	0.01
HM13	0.01
SULT2A1	0.01
SLPI	0.01
CCL2	0.01
IL36G	0.01
DEFB103B	0.01
PRF1	0.01
TLR9	0.01
MTA2	0.01
HCN1	0.01
DEFB4A	0.01
DEFA5	0.01
DEFA3	0.01
DEFA1	0.01
CTNS	0.01
CRP	0.01
CRHR1	0.01
RPTN	0.01
TIRAP	0.01
LINC02605	0.01
KHDRBS1	0.01
AGRP	0.01
ELANE	0.01
FLT1	0.01
DEFB103A	0.01
IVD	0.01
ITGAX	0.01
ITGA2B	0.01
IL13	0.01
LINC02210-CRHR1	0.01
IL7	0.01
IL4	0.01
KLK3	0.01
GTF2H1	0.01
NUP62	0.01
PERCC1	0.01

## Sheet: BV-genecard
Gene Symbol	Relevance score
OXT	15.2076
ESR1	13.2562
CXCL8	12.1364
IL6	11.9326
TNF	11.4298
TP53	11.313
DEFB4A	11.2029
IL1B	10.8998
ESR2	10.4837
CDKN2A	10.2842
AR	10.0098
IL10	9.7278
PTEN	9.71888
CD4	9.58919
IL1A	9.49747
IFNG	9.4257
SLPI	9.37636
MKKS	9.14739
PGR	9.06686
CCL5	8.99584
PIK3CA	8.97632
TLR2	8.81864
KIT	8.58827
CCL4	8.56311
EGFR	8.54005
FN1	8.4623
FGFR2	8.37195
BRCA1	8.3094
SHBG	8.24966
LAP3	8.24038
TAB2	8.12633
CCR5	8.02804
HSPD1	7.92336
LTF	7.9038
CYP19A1	7.84995
WT1	7.77776
IL17A	7.70136
TLR4	7.53968
IL4	7.43321
VIM	7.37584
GNRH1	7.34373
MME	7.19924
ABCB1	7.19589
CBS	7.18871
KRT7	6.97385
KRT20	6.86959
CD274	6.78415
TP63	6.77557
GREB1L	6.70284
CLEC7A	6.6428
HOXA13	6.63124
CALD1	6.51353
AFP	6.43725
CAMP	6.21156
DES	6.15197
AMH	6.08733
MMP1	6.02929
MUC1	5.96505
BRAF	5.93736
CTNNB1	5.91872
IL1RN	5.87744
HOXA11	5.87054
HNF1B	5.79401
BRCA2	5.67943
HRAS	5.66617
CCL20	5.63232
FBXW7	5.62622
CD8A	5.60502
COL3A1	5.52746
FH	5.50571
PEPD	5.43567
GATA3	5.42401
ERBB2	5.42176
KRAS	5.42158
BCL2	5.34031
IL1R1	5.14619
CYP21A2	5.13292
HSPA4	5.132
BBS12	5.11592
MKI67	5.1122
CGB3	5.11155
PIK3R1	5.07804
CYP17A1	5.03408
MMP8	5.03394
MMP9	4.99151
MAPK8IP1	4.98477
CCL3	4.98187
BUB1B	4.95825
FBLN5	4.95685
PTGS2	4.95653
IL2	4.94976
NLRP7	4.9407
MBL2	4.93699
FREM1	4.9357
LRIG2	4.91037
PPP2R1A	4.90344
CGA	4.89147
CYP11A1	4.87978
CSF2	4.85425
PRL	4.81035
MUC16	4.80503
TIMP1	4.79751
ACTC1	4.78552
SPINK5	4.77601
SYP	4.7337
NCR1	4.72295
KIF14	4.69908
CEACAM5	4.68571
DEFB1	4.64181
GP5	4.61663
POLE	4.59967
MYOG	4.57603
WNT4	4.56232
CRP	4.55681
RET	4.55314
IL22	4.5424
KHDC3L	4.52467
TOP6BL	4.48417
ERBB3	4.45667
UBE3A	4.43697
APC	4.43678
SRD5A2	4.42955
STAT6	4.41475
ALB	4.39466
CXCL12	4.38326
IL13	4.37139
BBS1	4.36258
RECQL4	4.32387
DICER1	4.30153
OGN	4.29983
INSM1	4.29983
IGF2	4.29357
AKT1	4.2846
CD99	4.24074
LIF	4.23624
SMCHD1	4.22638
MSH6	4.21932
ITGAM	4.2025
INS	4.1637
PTPRC	4.14757
ICAM1	4.10815
ELN	4.10626
MEI1	4.05246
SKAP2	4.041
ARL6	4.0069
CCDC28B	4.0069
GLI3	4.00353
HPD	3.99347
POLR3A	3.99347
TMEM121B	3.99347
CDH1	3.9843
TGFB1	3.98311
INHA	3.97546
VIP	3.96149
IFNA2	3.95571
PRKCA	3.92627
SREBF1	3.89573
ATM	3.87974
MSH2	3.87974
PMS2	3.87974
BARD1	3.87974
PALB2	3.87974
SERPINE1	3.8758
CHGA	3.84476
BBS10	3.82083
BBS7	3.82083
VCAM1	3.80207
POR	3.79992
IL7	3.78957
TSHR	3.77128
TRIM24	3.77128
IGF1R	3.7443
DEFA5	3.74353
BBS5	3.73272
CD79A	3.73083
CHEK2	3.72562
HIF1A	3.70563
CDKN1B	3.69574
SERPINC1	3.68859
FRAS1	3.67385
TGFB2	3.67228
NRAS	3.65344
IGFBP1	3.64541
PIK3C2A	3.6359
MAP3K1	3.62998
TLR7	3.62596
SELE	3.61227
CARD9	3.61203
ITIH4	3.61025
VEGFA	3.59035
GALT	3.58842
ITGB4	3.58116
SMARCB1	3.58116
EDN1	3.57638
SERPINA7	3.57016
LCN2	3.56945
SMAD3	3.55811
RARB	3.54158
IFT80	3.53949
RAD51D	3.52774
KLK3	3.50935
U2AF1	3.49232
LRRC56	3.49232
STK11	3.48052
NPY	3.47018
SERPINA3	3.45479
FOXP3	3.43876
HLA-G	3.42192
NR5A1	3.41251
AIRE	3.412
LEP	3.40057
ENO2	3.38104
S100B	3.37949
FIG4	3.37884
DYNC2LI1	3.3717
LHX1	3.35829
GRIP1	3.35258
FREM2	3.35258
FOXL2	3.35041
NTRK1	3.33957
RB1	3.33957
PMS1	3.33228
SELL	3.32808
IGFBP3	3.32742
CYP3A4	3.32452
CP	3.31611
EZR	3.31352
MRE11	3.30979
RAD51C	3.30979
HNF1A	3.30356
CGB5	3.29602
TG	3.29491
CD34	3.28541
IGHE	3.25605
SALL1	3.25367
BBS2	3.25139
IFNLR1	3.24008
APOH	3.23976
WFDC2	3.23779
CSF1	3.23708
HP	3.22862
MNX1	3.22567
ANPEP	3.22511
TTC8	3.22503
LTBP1	3.22452
GYPC	3.22395
F5	3.22345
CYB5A	3.19827
TLR6	3.19726
IVL	3.19633
BUB1	3.19591
BUB3	3.19591
COL4A5	3.19591
COL4A6	3.19591
CEP57	3.19591
NAB2	3.19591
TRIP13	3.19591
FANCC	3.19405
GALK1	3.19405
PPM1D	3.19405
EXT1	3.19405
MSR1	3.19405
OPCML	3.19405
AOPEP	3.19405
CXCR4	3.19187
CAPN15	3.19169
HOXA10	3.18951
TIMP2	3.18765
BBS4	3.18755
TRIM26	3.18587
PAPPA	3.18147
BMPR1A	3.17817
TSC2	3.17817
TSC1	3.17817
MUTYH	3.17817
FLCN	3.17817
ANOS1	3.17817
TMPO	3.17254
CCL2	3.17146
CYP2B6	3.16687
FSHR	3.15997
BAX	3.15149
FANCM	3.14945
RELA	3.14709
MTOR	3.12865
TCOF1	3.12541
LACTB	3.12173
SRY	3.12052
ZEB2	3.11986
MET	3.11851
RECK	3.11851
F8	3.11241
CCL11	3.09515
EGF	3.09233
S100A8	3.09162
PDE5A	3.08618
WNT3	3.08577
CGB7	3.08426
NECTIN1	3.0832
F3	3.07813
HLA-DQB1	3.06939
IL5	3.05758
CD101	3.05588
CLEC6A	3.05588
FGR	3.05401
KRT19	3.05401
SRD5A1	3.05401
PRDX2	3.05202
PRF1	3.04205
ENPEP	3.04196
TLR9	3.03789
MKS1	3.03344
BBS9	3.03344
TNFRSF1B	3.01834
KRT8	3.00576
CFTR	3.00081
PKP1	2.99889
TLR1	2.99812
POLR1C	2.99325
PROS1	2.99214
SSB	2.98965
HSD17B3	2.98832
LAMC1	2.98268
JAK3	2.98241
ITGAX	2.97886
PCNA	2.96938
IDO1	2.96849
IL1RAPL2	2.96021
CYP1A1	2.95642
RIPK4	2.95486
PGLYRP4	2.95309
GPX3	2.94345
AOC3	2.94138
GC	2.93906
MYH11	2.93873
CD68	2.92014
PAEP	2.91802
RAD50	2.91645
LAMA3	2.91645
FGF7	2.90859
CSF3	2.89945
THBS1	2.89739
CDX2	2.87781
PAX2	2.87593
DEFB103B	2.87447
PI3	2.86894
ANXA2	2.86319
BSG	2.86319
ITGB2	2.8433
WWOX	2.84058
NEU1	2.84016
UBR1	2.83856
CCNQ	2.83856
CYP2C18	2.83585
KLK5	2.83295
TGFB3	2.83063
GRB2	2.83063
WNT7A	2.83022
IGF1	2.82333
BGLAP	2.82327
NF1	2.82278
POMC	2.81935
CAPN12	2.80991
IFNL3	2.80837
IFNL2	2.80837
CD99L2	2.80692
RHOA	2.80006
DCN	2.80006
CALB2	2.79887
HBA1	2.79792
CD86	2.79461
CD80	2.79461
ZFPM2	2.78438
IL18	2.77356
MTHFR	2.77281
PSG2	2.76374
PDGFRA	2.76234
CBL	2.76234
PTCH1	2.76234
ALK	2.76234
AXIN2	2.76234
BLM	2.76234
FANCA	2.76234
BRIP1	2.76234
NBN	2.76234
PRKN	2.76234
ERCC2	2.76234
ERCC3	2.76234
WRN	2.76234
FANCD2	2.76234
LAMC2	2.76234
RRAS2	2.76234
CDKN2B	2.76234
ERCC4	2.76234
ERCC5	2.76234
EXT2	2.76234
LAMB3	2.76234
XPA	2.76234
XPC	2.76234
CD151	2.76234
COL17A1	2.76234
FANCG	2.76234
HMMR	2.76234
KIF1B	2.76234
RNASEL	2.76234
ELAC2	2.76234
SDHAF2	2.76234
FANCE	2.76234
FANCF	2.76234
MXI1	2.76234
CARS2	2.76234
MLH3	2.76234
TMEM127	2.76234
TNFRSF19	2.76234
SRA1	2.76234
H1-3	2.76234
ZNF276	2.76234
IGSF9B	2.76234
BBIP1	2.76234
C11orf65	2.76234
MT-CYB	2.76234
FANCD2OS	2.76234
TUG1	2.76234
SPAAR	2.76234
BIVM-ERCC5	2.76234
DEFB103A	2.76006
COL7A1	2.75998
RSPO2	2.75998
KIF7	2.75998
MLH1	2.75072
FLT1	2.7498
WNT9B	2.74444
TOP2A	2.74395
TF	2.74083
WNT5A	2.73025
ADGB	2.72684
FCGR1A	2.7253
NFE2L2	2.72086
GAD1	2.7194
MAPK3	2.70428
CAPN14	2.7002
GNLY	2.69715
PLAU	2.69464
PLAT	2.69464
IRF6	2.68489
RAG1	2.67445
TNXB	2.67445
RAG2	2.67445
IL20	2.67445
SMC3	2.67397
GUSB	2.6734
AMBP	2.6734
NAPSA	2.6734
EMX2	2.66846
NCAM1	2.66827
TGIF1	2.6669
SAA1	2.6669
CXCL2	2.66101
F11	2.66067
CYP2A6	2.66044
FCGRT	2.65642
SUZ12	2.65055
PHF1	2.65055
PGF	2.64612
PSAP	2.64126
CD14	2.64126
LBP	2.64126
CTSB	2.63712
CCNT1	2.63712
CR2	2.63583
SERPINA6	2.63401
BCL2L1	2.63314
EVC2	2.6314
KRT13	2.62603
RNPEP	2.62361
EDNRA	2.62216
TGFA	2.61401
SLC5A2	2.61232
NOD2	2.61101
LY96	2.61101
MMP2	2.60986
CRH	2.60517
APOBEC3G	2.60423
TNFRSF1A	2.6039
ARHGAP31	2.60381
ACKR1	2.60322
CXCL10	2.6022
CYP11B1	2.60125
GNRHR	2.59813
MMP7	2.58663
AOC1	2.58128
HGF	2.57488
CDH13	2.57176
CHRM3	2.57147
CEP290	2.56603
CPQ	2.56282
DYNC2H1	2.56154
CTSD	2.5564
MDM2	2.55242
FST	2.55017
ARG1	2.54102
KRT4	2.53526
MAD1L1	2.53427
DDB1	2.52961
ITGA8	2.52961
KRT14	2.5241
FAS	2.52342
IL18R1	2.52138
IFNA1	2.5175
IL2RA	2.51416
NOS3	2.50424
GAL	2.50219
NOS2	2.49821
INPP5A	2.49549
TBX3	2.47936
EPO	2.47757
IFI16	2.47757
TRIM32	2.47729
SDCCAG8	2.47729
EVC	2.47729
CFAP418	2.47729
CCT8L2	2.47729
CASP8	2.47678
MAPK1	2.47678
KLK4	2.47678
VTN	2.47678
CXCL1	2.47678
HLA-DRB1	2.47663
ITGAL	2.47652
S100A7	2.47608
STAR	2.47354
CTBP2	2.4733
TLR3	2.47286
CYP51A1	2.4585
SHOX	2.45591
BCOR	2.45515
SLCO1C1	2.45471
PLB1	2.45211
ESRRA	2.45169
CEACAM3	2.45025
ARFGAP3	2.44584
HSPA8	2.44389
KRT16	2.44306
FMOD	2.44306
CCND1	2.44284
ZNF582	2.43129
SDHB	2.43051
CYP3A5	2.42297
ODC1	2.41295
MIB1	2.41295
CSN1S1	2.41295
CLCN2	2.41273
ACR	2.41081
SOX9	2.40792
NFKB1	2.4075
MAP2K1	2.39606
HDAC9	2.39606
IGFBP2	2.39606
STC1	2.39606
MYH10	2.39493
LHCGR	2.39162
CYP1A2	2.38691
KRT1	2.38466
IL17RA	2.38415
RPS6KB1	2.38018
SYK	2.37993
GREB1	2.37993
BMP4	2.37912
SPTAN1	2.37912
TNFSF13B	2.37912
TRIM21	2.37912
RO60	2.37912
MLANA	2.37657
SPRR1B	2.37657
YWHAE	2.37295
CD9	2.37127
PLG	2.37054
CASR	2.36621
KRT18	2.36621
MRC1	2.36602
PGD	2.36512
PTHLH	2.36512
DPP4	2.36234
CTLA4	2.36234
ERVW-1	2.3623
GAA	2.36183
SALL4	2.36057
FASLG	2.35145
PSG1	2.35145
PAX8	2.34417
TWIST2	2.34314
MYH3	2.33675
HBG2	2.33527
TWIST1	2.33136
CTNND2	2.33078
CALCA	2.32862
MRC2	2.32862
SFN	2.3253
CYP2A7	2.32498
CD40	2.32377
GZMB	2.32015
LGALS3	2.31723
TJP1	2.31539
SIGIRR	2.31539
AMHR2	2.31286
ESRRB	2.30895
FHIT	2.30587
DHCR7	2.30104
ZMYM2	2.30104
INTU	2.30104
ISG20	2.29799
PHOX2B	2.29504
MB	2.2936
HMGA2	2.2936
GH2	2.28969
PECAM1	2.28965
EWSR1	2.28886
GALR1	2.28629
OPRM1	2.28109
GAST	2.28109
MMP13	2.27257
GUCY2C	2.25862
CKAP2	2.25862
GUCA2B	2.25862
POP5	2.25862
SPATA31A7	2.25862
HTN3	2.25645
RAB18	2.25475
APOE	2.25339
GSTP1	2.25339
DLAT	2.25339
TXN	2.25339
ANXA3	2.25339
IFNB1	2.24773
IL15	2.24773
CD209	2.24713
IL36G	2.24603
LTB4R	2.24461
GATA4	2.23888
AKT2	2.23465
PIK3CG	2.23465
PKHD1	2.23465
SMAD2	2.23128
NR3C1	2.23128
CYP1B1	2.23128
FABP5	2.22511
CAPN2	2.2233
SH2D1A	2.2233
BAD	2.2233
INHBB	2.2233
MYC	2.22177
B2M	2.22177
INSR	2.22156
RHOT1	2.22106
RERG	2.22106
JAZF1	2.21884
SPHK1	2.21159
MED12	2.2102
DHFR	2.20344
TLR5	2.19952
LOXL1	2.19952
PERP	2.19861
TSSK2	2.19421
SETBP1	2.18677
B3GLCT	2.18677
MMP3	2.18229
CDH5	2.18229
MAGI2	2.18048
MUC5B	2.17451
MPO	2.17056
HOXA9	2.16531
MT-CO1	2.16531
CDH26	2.16358
HMGB1	2.16343
LIPC	2.16306
OR2T2	2.16133
KRTAP5-10	2.16133
HNF4A	2.15799
NKX2-1	2.15774
ITGA3	2.15196
TFAP2A	2.15196
GSC	2.15196
DLX3	2.15196
HMCN1	2.15196
BNC1	2.15196
CD40LG	2.15172
CAPN1	2.14807
FCAR	2.14807
AMACR	2.14388
CD55	2.1422
DLC1	2.1422
FMR1NB	2.1422
TSBP1	2.1422
COMT	2.13868
SLCO1A2	2.13868
SHC2	2.13558
CALR	2.13553
ADIPOQ	2.1329
TSSK1B	2.13038
SELP	2.1293
TAT	2.12469
PIP	2.12469
MCL1	2.12157
AVP	2.11991
CISH	2.11991
EFEMP1	2.11991
CCR6	2.11991
SERPINB3	2.11991
DMBT1	2.11991
ORM2	2.11991
PPARG	2.11846
HSPB1	2.11846
AHR	2.11846
KITLG	2.11846
E2F1	2.11846
TIMP3	2.11846
LYVE1	2.11846
GPER1	2.11846
ARID1A	2.1174
SLC17A5	2.11471
RASSF1	2.10876
FGFR1	2.10735
FGF8	2.10735
HPSE	2.10735
CDH8	2.10392
RABAC1	2.10233
F13A1	2.09836
OR4M2	2.09491
ABCG2	2.09408
ALDH1A1	2.09408
KRT78	2.09018
BIRC3	2.08967
IL12B	2.08967
IL12A	2.08967
ADAMTS2	2.08967
CTRL	2.08967
SP100	2.08967
ELF3	2.08967
SPN	2.08967
TRIM22	2.08967
MX2	2.08967
SENP3	2.08967
TREML1	2.08967
TRIM35	2.08967
IFI44L	2.08967
GBP4	2.08967
DPEP3	2.08967
ACE	2.08575
ANXA5	2.08575
HLA-DQA1	2.08575
FERMT1	2.08394
LTA	2.08094
ELANE	2.05936
TERT	2.05774
CDKN1A	2.05774
DUSP5	2.05747
SMNDC1	2.05747
KATNAL2	2.05747
PRPSAP1	2.05747
PUS7L	2.05747
ANKFN1	2.05747
QRICH2	2.05747
SOD1	2.05678
UCHL1	2.05678
AQP2	2.05678
GJB2	2.05678
RAB11A	2.05678
CXCR1	2.05678
CD63	2.05678
LAMP3	2.05678
MYOD1	2.04862
CADM1	2.04862
ROR2	2.04821
NIPBL	2.04821
ATIC	2.04765
HSPE1	2.03677
FBN2	2.02847
MSLN	2.02666
SLIT3	2.02636
FOXD1	2.02636
PWWP2B	2.02636
TBX6	2.02419
HSD3B2	2.02401
NR0B1	2.02401
AGER	2.0204
BGN	2.0204
SFTPA1	2.0204
CIITA	2.0204
HTR1B	2.0204
OCLN	2.0204
ADCYAP1	2.0204
DEFA1	2.0204
DEFA3	2.0204
SF3B1	2.01983
NRXN1	2.01979
FGF23	2.01979
DOCK8	2.01979
TBX5	2.01979
TCF12	2.01979
TLE1	2.01979
GPC6	2.01979
ALX4	2.01979
FDX1	2.01979
FGF6	2.01979
GATB	2.01979
HS2ST1	2.01979
TLN2	2.01979
ANAPC2	2.01979
GRHL3	2.01979
SNTB2	2.01979
FGF22	2.01979
ZWILCH	2.01979
FAM76B	2.01979
STH	2.01979
PDCD1	2.01972
STAT1	2.0151
MAPK14	2.01021
F2	2.0098
GHR	2.00895
IRS2	2.00895
CEBPB	2.00895
NRIP1	2.00895
ABCA2	2.00895
CYP4B1	2.00895
PELP1	2.00895
SAFB	2.00895
GSTM1	2.00401
PLAGL1	2.00361
CYP2C9	1.9998
CYP2D6	1.9998
CYP2C19	1.9998
IL3	1.99764
RFX6	1.99764
KLHDC9	1.99764
TAC3	1.99307
LGALS4	1.99307
DHH	1.99209
HYLS1	1.99209
DHX37	1.99209
SDHD	1.98787
CHD7	1.98578
OXTR	1.98498
NPPB	1.98498
ALPP	1.98335
S100A1	1.97927
TRPV4	1.9791
ANXA1	1.9791
BTD	1.9791
F2RL1	1.9791
HLCS	1.9791
PTX3	1.9791
SLC30A9	1.9791
MMRN1	1.9791
SLC5A1	1.97523
TCF25	1.97523
GMEB2	1.97523
HSP90AA1	1.97519
PLK1	1.97519
LDHA	1.97519
WAS	1.97519
FGF2	1.97519
FGF3	1.97519
FGF9	1.97519
FGF4	1.97519
FGF13	1.97519
HOXD13	1.97519
PI4KA	1.97346
LONP1	1.97346
IL10RB	1.97346
POLR1D	1.97346
SPINT2	1.97346
DACT1	1.97346
WDR35	1.97346
POLR1B	1.97346
SLC35A2	1.97346
TCTN3	1.97346
DYNC2I2	1.97346
DYNC2I1	1.97346
DNMT3A	1.97293
F10	1.97293
F7	1.97293
ST14	1.97293
BCL6	1.97293
LMNA	1.97267
TMEM67	1.97199
LORICRIN	1.96569
CHRM2	1.96534
ITPR2	1.96534
NKX6-2	1.96534
LRFN5	1.96534
AMOTL1	1.96534
LRMDA	1.96534
PGLYRP3	1.96534
ZRANB1	1.96534
TM9SF2	1.96534
CCDC71L	1.96534
CDK4	1.96435
XIAP	1.96435
GAPDH	1.96435
GJA1	1.96435
NFKBIA	1.96435
IL6R	1.96435
ITGB1	1.96435
RARA	1.96435
CASP7	1.96435
CCND2	1.96435
CD247	1.96435
FASN	1.96435
PBX1	1.96435
CCNB1	1.96435
CDK1	1.96435
CLU	1.96435
ETS1	1.96435
GRN	1.96435
MIF	1.96435
MYB	1.96435
NCOA3	1.96435
PTK2	1.96435
TYMP	1.96435
BECN1	1.96435
IRF1	1.96435
SP1	1.96435
VEGFC	1.96435
BIRC5	1.96435
CCN2	1.96435
CCNA2	1.96435
CFLAR	1.96435
FBLN1	1.96435
HBEGF	1.96435
IGFBP4	1.96435
SHC1	1.96435
AKR1C1	1.96435
AREG	1.96435
IGFBP5	1.96435
LCP1	1.96435
TFF1	1.96435
HSD17B1	1.96435
IL11	1.96435
PF4	1.96435
IFI27	1.96435
NCOA4	1.96435
CASP3	1.96123
CD44	1.96123
LOX	1.96123
VEGFD	1.96123
CDKN3	1.95706
CD69	1.9552
LEPR	1.95473
ECE1	1.94822
KDM6A	1.94822
GFM1	1.94822
CLEC4D	1.94822
CLEC4E	1.94822
PCDH10	1.94199
TRH	1.93341
KCNQ1	1.93012
C1S	1.93012
VIPR1	1.93012
ATG5	1.93012
HBB	1.93012
CSTA	1.93012
ORM1	1.93012
PIGR	1.93012
ZBP1	1.93012
DLX5	1.92983
CLEC4M	1.92495
CD58	1.92492
FSHB	1.92184
ESRRG	1.92184
CRHBP	1.92184
UGT1A1	1.91269
CYP2C8	1.91269
CYP3A7	1.91269
NME1	1.89739
SPP1	1.89739
TP73	1.89081
CCR2	1.89081
CCNA1	1.89081
FCGR3A	1.88844
CCR7	1.88844
CXCR3	1.88844
REN	1.88546
ABCB7	1.88546
NAMPT	1.87746
ITLN1	1.87746
ACTN4	1.87436
LAMA5	1.87436
PAX3	1.86764
ABCB4	1.86761
FOXA1	1.86761
TAFA4	1.86645
GBA1	1.86628
CKB	1.86628
DNASE1	1.86628
PLIN2	1.86628
CCL28	1.86628
CCR10	1.86628
GOSR1	1.86628
DCD	1.86628
SERPINA2	1.86628
IFNGR1	1.86342
MAF	1.86342
FMR1	1.86342
GRM4	1.86342
COL11A1	1.86342
PTN	1.86342
GABRR1	1.86342
RBFOX1	1.86342
ADAMTS17	1.86342
DPY19L2	1.86342
LRP1B	1.86342
ZPBP	1.86342
NAALADL2	1.86342
OLIG3	1.86342
TMEM132B	1.86342
NCOA5	1.86342
NTPCR	1.86342
SULT1A1	1.86108
SCN5A	1.85501
NOG	1.84754
SYNGAP1	1.84754
ACAN	1.84754
BMP7	1.84754
SLIT2	1.84754
NSD2	1.84754
SOX5	1.84754
ROBO2	1.84754
MATN1	1.84754
SPRY1	1.84754
TBX4	1.84754
TCTN2	1.84754
PLEK2	1.84754
CDHR3	1.84754
CPLANE1	1.84754
RALYL	1.84754
RORC	1.84417
ACP3	1.84417
BLVRB	1.84417
PHB2	1.84417
SLCO3A1	1.83988
WNT10B	1.83167
EYA1	1.83167
SIX1	1.83167
DLX6	1.83167
FREM3	1.83167
BHLHA9	1.83167
RAB3GAP1	1.82304
VAMP7	1.82304
TBC1D20	1.82304
NOTCH1	1.81882
CA2	1.81882
PTPN1	1.81882
TNFRSF10B	1.81882
ACACA	1.81882
CYCS	1.81882
DAPK1	1.81882
CD46	1.81882
NQO1	1.81882
WEE1	1.81882
AXIN1	1.81882
BMP2	1.81882
LPAR1	1.81882
CCND3	1.81882
ITGA2	1.81882
KLK6	1.81882
RBBP8	1.81882
CST3	1.81882
SNAI1	1.81882
EEA1	1.81882
KLK7	1.81882
SULF1	1.81882
VTCN1	1.81882
TNFRSF10C	1.81882
DUSP16	1.81882
GLIS3	1.81882
BYSL	1.81882
EMP1	1.81882
ANKRD46	1.81882
C17orf78	1.81882
IRF3	1.81439
GPT	1.81439
COL1A1	1.80921
AKT3	1.80294
SMAD4	1.80294
PIK3CB	1.80294
SERPINF2	1.80294
ETV4	1.80294
CENPC	1.80294
UPK3A	1.80294
MCM2	1.79642
POU4F1	1.79642
ABCC2	1.79528
ABCC1	1.79528
ABCC3	1.79528
RXRA	1.79519
CSNK2A2	1.79519
RETN	1.79519
ACVR1	1.78788
GATA6	1.78788
IGF2BP3	1.78788
ADCY8	1.78788
SST	1.78788
MRTFA	1.78788
SNRPA	1.78788
INTS7	1.78788
ABCG5	1.78652
FERMT3	1.78652
PNPLA8	1.78652
LRRC37A2	1.78652
BUB1B-PAK6	1.78652
CD38	1.77422
ZDHHC24	1.7741
ROM1	1.772
ENG	1.7654
TNFRSF14	1.7654
ICAM3	1.7654
BCL2A1	1.76464
G6PD	1.76434
DVL1	1.75506
CDC45	1.75506
CDC6	1.75506
DVL3	1.75506
FZD2	1.75506
ORC1	1.75506
KAT6B	1.75506
GMNN	1.75506
CDT1	1.75506
ORC4	1.75506
ORC6	1.75506
RAB3GAP2	1.75506
ESCO2	1.75506
IRAK4	1.74775
SLC12A5	1.74775
ENO3	1.74775
MASP1	1.74775
CHRNE	1.74775
DPP6	1.74775
LTA4H	1.74775
P2RY1	1.74775
PPIF	1.74775
SLIT1	1.74775
ANK3	1.74775
NFIA	1.74775
SLCO2A1	1.74775
ZFHX3	1.74775
IYD	1.74775
C4BPA	1.74775
CDH4	1.74775
CDKAL1	1.74775
COL12A1	1.74775
ZMIZ1	1.74775
MINK1	1.74775
CASZ1	1.74775
SLC28A1	1.74775
BNC2	1.74775
NUF2	1.74775
CNTN3	1.74775
SEPTIN7	1.74775
SIX4	1.74775
ADAMTS20	1.74775
AFG2B	1.74775
COL22A1	1.74775
GALNT13	1.74775
PPFIBP2	1.74775
ST18	1.74775
TMEM132D	1.74775
CPNE4	1.74775
GCFC2	1.74775
MRPS6	1.74775
ZDHHC14	1.74775
ATP8B4	1.74775
RTP4	1.74775
ANKS1A	1.74775
CNTNAP5	1.74775
IFIT5	1.74775
MRPL22	1.74775
CFAP44	1.74775
CNTNAP4	1.74775
DTWD1	1.74775
RNF152	1.74775
NXPH1	1.74775
CFAP47	1.74775
TTC27	1.74775
MEIKIN	1.74775
ZNF714	1.74775
C17orf107	1.74775
SLC2A1	1.74328
MYCN	1.74328
CA9	1.74328
XRCC1	1.74328
ELAVL1	1.74328
HAND2	1.74219
DMRT1	1.74219
PRKG1	1.73994
STAT3	1.73172
AGTR1	1.73135
GFAP	1.73135
CYP27B1	1.73135
STS	1.73135
ALAD	1.73135
NR1H2	1.73135
PAX5	1.73135
CHKA	1.73135
SULT1E1	1.73135
FABP2	1.73135
GHRH	1.73135
HSD17B12	1.73135
MMP26	1.73135
SHH	1.72024
FGF10	1.72024
LAMB2	1.72024
NPHS1	1.72024
RUNX2	1.72024
SOX10	1.72024
TGM1	1.72024
TJP2	1.72024
COL9A3	1.72024
NODAL	1.72024
RSPO1	1.72024
DIS3L2	1.72024
FOXN1	1.72024
NPHS2	1.72024
ALX1	1.72024
CYP4V2	1.72024
BTNL2	1.72024
EPG5	1.72024
TCHH	1.72024
PIEZO2	1.72024
UPK2	1.72024
ECM2	1.72024
HOXD11	1.72024
CEP97	1.72024
TGDS	1.72024
BARHL1	1.72024
BARX1	1.72024
TMEM216	1.72024
UPK1B	1.72024
ZNF664	1.72024
BARHL2	1.72024
CCL3L1	1.72024
PAX1	1.71234
FGG	1.71217
EEF1A1	1.71217
APCS	1.71217
CEACAM6	1.71217
CEACAM4	1.71217
SCD	1.70697
SLCO1B1	1.70697
CYP2E1	1.70697
TSPO	1.70697
SLCO1B3	1.70697
SLC22A11	1.70697
SLC22A8	1.70697
SLCO2B1	1.70697
DSPP	1.70697
ITGB3	1.70157
CASP1	1.70157
TLR8	1.70157
F9	1.70157
PPARA	1.69534
ADA	1.67049
PARP1	1.67049
FOLR1	1.67049
CCNE1	1.67049
CD28	1.67049
CDKN1C	1.67049
GP6	1.67049
HLA-B	1.67049
PARP2	1.67049
GZMA	1.67049
LGMN	1.67049
PHLDA2	1.67049
LMLN	1.67049
LIAT1	1.67049
MMP12	1.6644
ADPRH	1.6644
RUBCNL	1.65781
DNMT1	1.65404
CAT	1.65404
APOA1	1.65404
SOD2	1.65404
PTGS1	1.65404
TKT	1.65404
MADCAM1	1.65404
MUC4	1.65404
FUT2	1.64966
GSX1	1.6231
GSTT1	1.61691
BRD4	1.6165
CTCF	1.6165
HDAC8	1.6165
SMC1A	1.6165
RAD21	1.6165
AGPAT2	1.6165
BSCL2	1.6165
SLC25A24	1.6165
VAC14	1.6165
CHRNG	1.6165
UBE3B	1.6165
ECEL1	1.6165
PPP2R3C	1.6165
PIGN	1.61172
TMC8	1.61172
LIPA	1.61053
LRP2	1.61053
PDE4D	1.61053
TRPC6	1.61053
WNK1	1.61053
PDE3A	1.61053
ACTN2	1.61053
CACNA2D1	1.61053
PLD2	1.61053
SMAD6	1.61053
CNTN1	1.61053
DMD	1.61053
EPHB1	1.61053
GATM	1.61053
GRID2	1.61053
KCNK9	1.61053
KLKB1	1.61053
NECTIN4	1.61053
TIAM1	1.61053
TFR2	1.61053
WARS2	1.61053
ATXN1	1.61053
DFFA	1.61053
GAP43	1.61053
MYOF	1.61053
SGCD	1.61053
DLG2	1.61053
EPM2A	1.61053
GPC1	1.61053
ITPKC	1.61053
JARID2	1.61053
KCNK1	1.61053
MGLL	1.61053
MYBPC1	1.61053
PAK5	1.61053
PEX14	1.61053
PRMT7	1.61053
SEMA3C	1.61053
ACKR3	1.61053
ANK2	1.61053
AUTS2	1.61053
CAMK1D	1.61053
DPP10	1.61053
F11R	1.61053
KIRREL3	1.61053
NET1	1.61053
PTAFR	1.61053
PTPRG	1.61053
RPGR	1.61053
SLAMF1	1.61053
SLAMF7	1.61053
VANGL1	1.61053
CD83	1.61053
DGKB	1.61053
DKK2	1.61053
EBF3	1.61053
HS3ST1	1.61053
ST8SIA1	1.61053
ARHGAP32	1.61053
CALML3	1.61053
CD180	1.61053
CHRNA9	1.61053
CPZ	1.61053
CYB5R2	1.61053
GPC5	1.61053
GPR101	1.61053
LY9	1.61053
OBSCN	1.61053
PELI1	1.61053
RFX2	1.61053
RREB1	1.61053
ACSL6	1.61053
ADGRL3	1.61053
AGXT2	1.61053
CACNG5	1.61053
CHST8	1.61053
IFIT1	1.61053
MAP3K10	1.61053
MAPKBP1	1.61053
PCLO	1.61053
PHF2	1.61053
RCVRN	1.61053
RETREG1	1.61053
TRMU	1.61053
VPS54	1.61053
AOAH	1.61053
C1D	1.61053
ABCA13	1.61053
ASB13	1.61053
CABLES1	1.61053
CALML5	1.61053
CPVL	1.61053
FMNL2	1.61053
GALNT14	1.61053
GAS7	1.61053
GPR39	1.61053
LCOR	1.61053
LDB2	1.61053
LY86	1.61053
MED30	1.61053
MYO10	1.61053
PCDH9	1.61053
RIOK3	1.61053
SAFB2	1.61053
SRPX	1.61053
CPEB4	1.61053
GPR183	1.61053
HMX1	1.61053
IRF2BP2	1.61053
KCNIP4	1.61053
MEGF11	1.61053
METTL5	1.61053
MGA	1.61053
SIGLEC10	1.61053
SLC9A8	1.61053
TRMT5	1.61053
WDR72	1.61053
ZDHHC15	1.61053
ZNF804A	1.61053
ACSBG2	1.61053
ARHGEF28	1.61053
BET1	1.61053
CLYBL	1.61053
DNAJC21	1.61053
DUS3L	1.61053
ELAVL2	1.61053
ENPP6	1.61053
FEM1A	1.61053
FUT10	1.61053
HDHD2	1.61053
ITGBL1	1.61053
LSG1	1.61053
NAV3	1.61053
PLEKHG1	1.61053
TMEM47	1.61053
UTP4	1.61053
ATF7IP2	1.61053
BOD1	1.61053
CMYA5	1.61053
DNAH7	1.61053
FSIP1	1.61053
GBA3	1.61053
GOLIM4	1.61053
HS3ST4	1.61053
IQCA1	1.61053
LRRC8C	1.61053
LYSMD4	1.61053
RBMS3	1.61053
VPS13C	1.61053
XXYLT1	1.61053
ZFP90	1.61053
ACAP2	1.61053
DEDD	1.61053
EML5	1.61053
ETAA1	1.61053
FASTKD1	1.61053
FBH1	1.61053
FTSJ3	1.61053
HSF2BP	1.61053
JMJD7	1.61053
MOSPD3	1.61053
PCNX2	1.61053
RASEF	1.61053
SHROOM4	1.61053
SLC35F3	1.61053
SNTG1	1.61053
SPACA1	1.61053
SPATA2	1.61053
STK32B	1.61053
TAF11	1.61053
TSTD1	1.61053
UBR3	1.61053
CACHD1	1.61053
CAMTA2	1.61053
DDX27	1.61053
DSEL	1.61053
FAM43A	1.61053
GPR78	1.61053
HABP4	1.61053
HNRNPLL	1.61053
IQUB	1.61053
KLHL23	1.61053
MROH7	1.61053
RNF126	1.61053
VWC2	1.61053
ZWINT	1.61053
ITLN2	1.61053
KIF4B	1.61053
R3HDM4	1.61053
TSNARE1	1.61053
ARHGAP30	1.61053
CEP15	1.61053
HERPUD2	1.61053
KAZN	1.61053
MARCHF1	1.61053
SPESP1	1.61053
STOX2	1.61053
TMCC3	1.61053
VAT1L	1.61053
GK5	1.61053
METTL2B	1.61053
NPEPL1	1.61053
PRR15	1.61053
SLC38A6	1.61053
WDR75	1.61053
ZC2HC1B	1.61053
ZNF282	1.61053
DRGX	1.61053
RMC1	1.61053
TMEM259	1.61053
ZNF518A	1.61053
CFAP54	1.61053
NALF1	1.61053
OVCH2	1.61053
PRIMA1	1.61053
SERP2	1.61053
TASOR2	1.61053
ZMAT5	1.61053
ZNF600	1.61053
SPMAP2	1.61053
TMEM241	1.61053
ZKSCAN2	1.61053
GARIN1A	1.61053
VMAC	1.61053
DCAF8L1	1.61053
STEAP1B	1.61053
TRABD2B	1.61053
SPMIP7	1.61053
PPP1R2B	1.61053
IZUMO3	1.61053
PRR9	1.61053
CCDC196	1.61053
IGKV1D-43	1.61053
C8orf90	1.61053
IGKV1D-42	1.61053
LINC02798	1.61053
ENSG00000258989	1.61053
ENSG00000268797	1.61053
ENSG00000283563	1.61053
UBE2V1P16	1.61053
LOC124909486	1.61053
LOC107986012	1.61053
LOC124909474	1.61053
LOC124903972	1.61053
ITGA6	1.60506
FCGR2A	1.60506
L1CAM	1.60506
HSPA1A	1.60506
POU5F1	1.60506
PRTN3	1.60506
TFPI	1.60506
ATF3	1.60506
TNFSF10	1.60506
GDF15	1.60506
SPINT1	1.60506
CXCL9	1.60506
ATRX	1.58812
GNA11	1.58812
GAK	1.58812
SPRED1	1.58812
FGFR3	1.58808
CXCR2	1.58808
RAC2	1.58808
CACNA1G	1.58808
FLNA	1.58808
ITGA4	1.58808
CACNA1D	1.58808
NGFR	1.58808
PLK4	1.58808
WNT1	1.58808
WNT3A	1.58808
FLNB	1.58808
IHH	1.58808
CDC20	1.58808
CENPE	1.58808
CHRM1	1.58808
EFNB1	1.58808
FGF17	1.58808
MC2R	1.58808
MSX2	1.58808
PABPN1	1.58808
ARX	1.58808
CHIT1	1.58808
DKK1	1.58808
ICAM2	1.58808
IL9	1.58808
MAD2L1	1.58808
NARS1	1.58808
NARS2	1.58808
PCNT	1.58808
SELPLG	1.58808
SOX3	1.58808
WNT10A	1.58808
ZIC2	1.58808
FDXR	1.58808
HOXB1	1.58808
KIF2A	1.58808
NDE1	1.58808
PORCN	1.58808
RAB23	1.58808
RASGRP2	1.58808
SKIC2	1.58808
SOST	1.58808
EDAR	1.58808
ERCC8	1.58808
FGF18	1.58808
NNT	1.58808
TLN1	1.58808
TNFRSF25	1.58808
ALMS1	1.58808
BNIP3	1.58808
CCP110	1.58808
CEP63	1.58808
FGF16	1.58808
PPP2R5C	1.58808
SGO1	1.58808
SIGLEC1	1.58808
TUBGCP6	1.58808
WNT6	1.58808
DYNC1I1	1.58808
HIBADH	1.58808
HOXA2	1.58808
HOXC13	1.58808
LGR4	1.58808
SLC35C1	1.58808
SNRNP70	1.58808
APBB1IP	1.58808
CHAMP1	1.58808
FERMT2	1.58808
HOXD10	1.58808
RNF43	1.58808
TOR2A	1.58808
HOXA4	1.58808
KNL1	1.58808
RASSF5	1.58808
SS18	1.58808
ACSS3	1.58808
HOXA3	1.58808
KRT83	1.58808
RSPO3	1.58808
SCAF4	1.58808
CEP192	1.58808
HOXB6	1.58808
ITGAD	1.58808
MEGF8	1.58808
RSPO4	1.58808
SAMD9	1.58808
SSPN	1.58808
TMEM107	1.58808
ZNRF3	1.58808
CNTLN	1.58808
DCP1B	1.58808
ERVFRD-1	1.58808
FBXW4	1.58808
FNDC3A	1.58808
KIF24	1.58808
SPAG16	1.58808
CEP89	1.58808
HOXD12	1.58808
CEP57L1	1.58808
ERV3-1	1.58808
SSX1	1.58808
SSX2	1.58808
EVX1	1.58808
FERD3L	1.58808
RBM33	1.58808
NYAP1	1.58808
CIMAP3	1.58808
LANCL3	1.58808
TMEM64	1.58808
OR2M2	1.58808
FAM180B	1.58808
LCE5A	1.58808
SGK1	1.58582
TTR	1.58582
ADRB2	1.58582
CPE	1.58582
PSMB9	1.58582
HTR2C	1.58582
PLCB4	1.58582
ABCB5	1.58582
LOXL4	1.58582
MMP17	1.58582
MMP20	1.58582
PIEZO1	1.58582
DNAH8	1.58582
CREBBP	1.57724
FOXO1	1.57724
PROC	1.57724
HSD11B1	1.57724
MERTK	1.57724
AGT	1.57724
BDNF	1.57724
CHRNA4	1.57724
CREB1	1.57724
HDAC1	1.57724
KCNH2	1.57724
P4HB	1.57724
PCSK9	1.57724
PLA2G7	1.57724
TNFSF11	1.57724
CHAT	1.57724
HSP90AB1	1.57724
KCNMA1	1.57724
PRLR	1.57724
PSEN2	1.57724
SIRT1	1.57724
ATF2	1.57724
CALCR	1.57724
SCARB1	1.57724
TUBG1	1.57724
ACP5	1.57724
CFI	1.57724
CSK	1.57724
EHMT2	1.57724
EPHA3	1.57724
FES	1.57724
GHSR	1.57724
HSD17B4	1.57724
MYH6	1.57724
NR3C2	1.57724
SLC2A4	1.57724
THRA	1.57724
TNFRSF11B	1.57724
UCP2	1.57724
AKR1C3	1.57724
CRAT	1.57724
HSD11B2	1.57724
PTH	1.57724
BAK1	1.57724
DRD1	1.57724
FKBP4	1.57724
IFNGR2	1.57724
NCOA2	1.57724
NR2F1	1.57724
CCKBR	1.57724
ELK1	1.57724
GH1	1.57724
IGFBP6	1.57724
LEFTY2	1.57724
NCOA1	1.57724
NCOR1	1.57724
NCOR2	1.57724
NR1I3	1.57724
SLC22A2	1.57724
SRF	1.57724
SULT2A1	1.57724
UGT1A9	1.57724
AKAP13	1.57724
NR1I2	1.57724
OSM	1.57724
PLA2G1B	1.57724
SLC22A1	1.57724
SP3	1.57724
UGT2B7	1.57724
GHRL	1.57724
HSD17B2	1.57724
HSD17B7	1.57724
MED1	1.57724
PTMA	1.57724
PYY	1.57724
RECQL	1.57724
UGT1A10	1.57724
UGT1A4	1.57724
UGT1A6	1.57724
UGT2B15	1.57724
CYP2J2	1.57724
DDAH2	1.57724
HSD17B6	1.57724
IAPP	1.57724
LPO	1.57724
PPP1R9B	1.57724
PRDM2	1.57724
STC2	1.57724
UGT2B17	1.57724
GTF2B	1.57724
HCRT	1.57724
SLC22A3	1.57724
UGT1A7	1.57724
UGT2B4	1.57724
DIO3	1.57724
HSD17B13	1.57724
IBSP	1.57724
PSMC6	1.57724
PZP	1.57724
UGT2B10	1.57724
CYP2A13	1.57724
BOK	1.57724
CYP2S1	1.57724
HSD17B8	1.57724
UGT1A8	1.57724
UGT2A3	1.57724
UGT2B11	1.57724
UGT2B28	1.57724
CYP2F1	1.57724
CYP3A43	1.57724
HSD17B11	1.57724
NUDT6	1.57724
SLC36A1	1.57724
UGT1A3	1.57724
CCNG2	1.57724
CYP4X1	1.57724
PTCRA	1.57724
S100G	1.57724
ABCC10	1.57724
CYP4Z1	1.57724
SCT	1.57724
ARSH	1.57724
MT-ATP6	1.57724
UGT2A1	1.57724
UGT1A5	1.57724
SERPINA1	1.57412
KRT17	1.57412
MMP11	1.57412
HS6ST1	1.56995
DOCK6	1.55615
TMCO1	1.55615
BICC1	1.55615
PUS3	1.55615
BLTP1	1.55615
JAK2	1.54746
ABL1	1.54746
PAK1	1.54746
PRKDC	1.54746
RUNX1	1.54746
GABBR2	1.54746
APAF1	1.54746
CASP9	1.54746
IL2RG	1.54746
RPL11	1.54746
GPC3	1.54746
IL7R	1.54746
CCR3	1.54746
CDK9	1.54746
HLA-A	1.54746
ADRA2C	1.54746
FGF5	1.54746
CX3CR1	1.54746
NECTIN2	1.54746
ALG8	1.54746
CCL7	1.54746
RACGAP1	1.54746
TK2	1.54746
CCR8	1.54746
IL16	1.54746
RPS23	1.54746
CLEC3B	1.54746
KLRD1	1.54746
MX1	1.54746
ALG13	1.54746
KIR3DL1	1.54746
IFNA5	1.54746
ZMYND10	1.54746
CCDC39	1.54746
IFNA6	1.54746
SLC25A16	1.54746
SLC25A18	1.54746
CCDC40	1.54746
IFNA14	1.54746
IFNA21	1.54746
IFNA8	1.54746
IFNA10	1.54746
IFNA4	1.54746
TSPAN9	1.54746
CNOT10	1.54746
IFNA13	1.54746
IFNA16	1.54746
IFNA17	1.54746
IFNA7	1.54746
KLHL18	1.54746
OR1F1	1.54746
SESTD1	1.54746
ZNF200	1.54746
ARHGEF40	1.54746
LRRC20	1.54746
MIIP	1.54746
TRAPPC13	1.54746
ZNF205	1.54746
OR4N4	1.54746
ZNF213	1.54746
OR4C16	1.54746
TMEM69	1.54746
CCDC71	1.54746
KDR	1.54122
TGFBR2	1.54122
CDH2	1.54122
DPYD	1.54122
MMP14	1.54122
TH	1.54122
C3	1.54122
CAV1	1.54122
PLCG1	1.54122
FURIN	1.54122
GP1BA	1.54122
ITGA5	1.54122
VWF	1.54122
APOB	1.54122
CDH3	1.54122
CHI3L1	1.54122
LOXL2	1.54122
PRSS8	1.54122
BCL2L11	1.54122
BMP6	1.54122
HLA-C	1.54122
HPN	1.54122
LGALS1	1.54122
SPINK1	1.54122
PIBF1	1.54122
CCBE1	1.54122
KLK13	1.54122
EBAG9	1.54122
NANOG	1.54122
SPAG8	1.54122
EDNRB	1.51028
CYBB	1.51028
SNAP23	1.51028
YY1	1.5037
NAT1	1.5037
BCL2L2	1.5037
MAL	1.5037
A2M	1.48735
ACTB	1.43593
NR2F2	1.43593
LIPE	1.43593
PAX6	1.43593
PMM2	1.43593
EEF1A2	1.43593
PPP1R12A	1.43593
HERC2	1.43593
SNRPN	1.43593
OCA2	1.43593
SATB1	1.43593
SLC6A5	1.43593
TRAF3IP2	1.43593
IL17F	1.43593
MTM1	1.43593
NDN	1.43593
SIM1	1.43593
SRCAP	1.43593
IL17RC	1.43593
MKRN3	1.43593
MAGEL2	1.43593
MAMLD1	1.43593
DMRT3	1.43593
NPAP1	1.43593
IFNE	1.4359
NTRK2	1.43171
PPP3CA	1.43171
SMO	1.43171
MAP3K7	1.43171
PHGDH	1.43171
PLCG2	1.43171
EPHA4	1.43171
GRIK2	1.43171
LPL	1.43171
NPC1	1.43171
PSMB8	1.43171
SPR	1.43171
ADRB1	1.43171
ASS1	1.43171
BMPR1B	1.43171
CSNK1A1	1.43171
PLD1	1.43171
PRKCH	1.43171
PRKD1	1.43171
PRNP	1.43171
SLC1A1	1.43171
SLC1A3	1.43171
SYT1	1.43171
TNFAIP3	1.43171
TPM1	1.43171
ABCA1	1.43171
ADSL	1.43171
CTSF	1.43171
EIF4G1	1.43171
ERN1	1.43171
GABRB2	1.43171
GALNS	1.43171
GRK2	1.43171
HCN4	1.43171
HEXB	1.43171
HTR2A	1.43171
KCNJ6	1.43171
KL	1.43171
LEF1	1.43171
MTR	1.43171
NFATC1	1.43171
PARK7	1.43171
PLCB1	1.43171
RARG	1.43171
RDX	1.43171
RPA1	1.43171
RPS19	1.43171
SLC40A1	1.43171
SLC6A9	1.43171
TAP1	1.43171
[truncated: 2,035 more rows]

## Sheet: HPV-disgenet
Gene	Score gda
CASP8	0.31
VAMP7	0.3
CCNA1	0.3
CDKN2A	0.1
TP53	0.1
H3P10	0.1
PDXP	0.1
EGFR	0.1
IL10	0.1
HLA-G	0.1
HLA-DRB1	0.1
TLR9	0.09
RASSF1	0.08
TNF	0.08
GSTM1	0.08
CCND1	0.07
IL6	0.07
BCL2	0.07
MBL2	0.07
FHIT	0.07
RBM45	0.07
MDM2	0.07
SULT2A1	0.06
PSMA1	0.06
KRAS	0.06
SLPI	0.06
PIK3CA	0.06
TMC8	0.06
IL17A	0.06
ZAP70	0.06
CYCSP38	0.06
SERPIND1	0.06
BRAF	0.05
HLA-DQB1	0.05
PDAP1	0.05
GSTT1	0.05
MIR21	0.05
TERT	0.05
ESR1	0.05
APOBEC3B	0.05
FOXP3	0.05
REG3A	0.05
PAPOLA	0.04
MRPS30	0.04
PIK3CD	0.04
PIK3CG	0.04
TGFB1	0.04
TERC	0.04
ASAP1	0.04
HLA-C	0.04
CD274	0.04
MTPAP	0.04
PYCARD	0.04
ACP3	0.04
STS	0.04
TUSC2	0.04
PMEL	0.04
PIK3CB	0.04
ASAP2	0.04
STIL	0.04
MKI67	0.04
SEC14L2	0.04
ERBB2	0.03
CDKN1A	0.03
TP73	0.03
PAX1	0.03
SH3GL2	0.03
FLNB	0.03
ANXA2	0.03
MLH1	0.03
PGR	0.03
HPGDS	0.03
STAT3	0.03
AKT1	0.03
IFNA1	0.03
IFNA13	0.03
CTNNB1	0.03
NXF1	0.03
ARHGAP24	0.03
MIB1	0.03
MIR34A	0.03
MTHFR	0.03
CXCL8	0.03
PTGS2	0.03
IL1B	0.03
USO1	0.03
TMC6	0.03
MGMT	0.03
PTEN	0.03
KIR3DL1	0.02
MALAT1	0.02
GNAO1	0.02
RELA	0.02
SLC12A9	0.02
PCNA	0.02
RHOH	0.02
TLR7	0.02
CDH1	0.02
KRT19	0.02
PSMB8	0.02
MRC1	0.02
GORASP1	0.02
HSPB1	0.02
HRAS	0.02
CCL2	0.02
HLA-E	0.02
NFKB1	0.02
NT5E	0.02
IL2	0.02
HLA-DQB2	0.02
APC	0.02
COX2	0.02
HLA-DQA1	0.02
MEG3	0.02
HGF	0.02
IL18	0.02
JUN	0.02
PML	0.02
HSPB2	0.02
FOSL2	0.02
DEFB1	0.02
MTCO2P12	0.02
WNK1	0.02
FGFR4	0.02
CCR2	0.02
FGFR2	0.02
HSPB3	0.02
TLR3	0.02
TLR4	0.02
CD163	0.02
DAPK1	0.02
XRCC1	0.02
DEFB4A	0.02
HSP90B1	0.02
GEM	0.02
VEGFA	0.02
CALR	0.02
DEFB4B	0.02
CD68	0.02
SYT1	0.02
CXCR4	0.02
CYP1A1	0.02
CCR5	0.02
SMUG1	0.02
CEMIP	0.01
BECN1	0.01
FCGBP	0.01
CD83	0.01
CFLAR	0.01
PTCH1	0.01
PSMD9	0.01
SOCS1	0.01
NR0B2	0.01
PTPN6	0.01
CIP2A	0.01
ARRDC3	0.01
BAX	0.01
TCHP	0.01
INTS2	0.01
PPIP5K1	0.01
PTHLH	0.01
CUL2	0.01
MIR363	0.01
CAV1	0.01
TP63	0.01
BAG1	0.01
PTPN11	0.01
PSMB9	0.01
DGCR8	0.01
POLD1	0.01
NCR1	0.01
AIM2	0.01
ENTPD1	0.01
CD40	0.01
ISG15	0.01
ZNF516	0.01
CD63	0.01
CDK1	0.01
CDC25A	0.01
SDC1	0.01
PEG3	0.01
PLAA	0.01
ATR	0.01
LIMD1	0.01
TIMP3	0.01
RETN	0.01
RHBDL1	0.01
PRNP	0.01
ZNF395	0.01
DNAJA4	0.01
ARTN	0.01
IL33	0.01
MTA1	0.01
ATAD3A	0.01
PDLIM7	0.01
PGPEP1	0.01
PECAM1	0.01
DOCK8	0.01
ST2	0.01
SRSF2	0.01
SELE	0.01
TLR2	0.01
ACTG1	0.01
TNFRSF1B	0.01
TPT1	0.01
CLSPN	0.01
CXCL12	0.01
TSG101	0.01
GGTLC3	0.01
GGT2	0.01
SDCBP	0.01
TYMS	0.01
TIAM1	0.01
THBS1	0.01
SPP1	0.01
SPARC	0.01
SOX2	0.01
SOS2	0.01
STK11	0.01
SYK	0.01
GGTLC5P	0.01
TAP1	0.01
TAP2	0.01
TDO2	0.01
BUB1B	0.01
BMI1	0.01
TFRC	0.01
CCL22	0.01
CCL20	0.01
RP9	0.01
RINT1	0.01
CA2	0.01
APOBEC3G	0.01
RNASEL	0.01
CA9	0.01
SLC25A20	0.01
DEK	0.01
VTCN1	0.01
RB1	0.01
TFPI2	0.01
RARA	0.01
MOK	0.01
PTTG1IP	0.01
ARHGEF7	0.01
CCL11	0.01
CCL5	0.01
GGTLC4P	0.01
UVRAG	0.01
SERPINB4	0.01
SERPINB3	0.01
S100B	0.01
S100A10	0.01
S100A1	0.01
RRBP1	0.01
RPE65	0.01
VIM	0.01
WNT11	0.01
RBM25	0.01
PARP1	0.01
DNMT1	0.01
DNMT3B	0.01
DPH1	0.01
AGRP	0.01
JAG1	0.01
DUT	0.01
E2F1	0.01
APOBEC3A	0.01
AGER	0.01
AGA	0.01
NQO1	0.01
CSF2	0.01
OR2AG1	0.01
CTSB	0.01
MARVELD2	0.01
CYP1B1	0.01
CYP2E1	0.01
DCT	0.01
AKR1C1	0.01
ENO1	0.01
EP300	0.01
BRD4	0.01
MTREX	0.01
FOS	0.01
FOSB	0.01
AMACR	0.01
PISD	0.01
IL17RA	0.01
MTOR	0.01
RRS1	0.01
LPIN1	0.01
FLG	0.01
ERBB3	0.01
ERBB4	0.01
PTK2B	0.01
FGF3	0.01
FGFR1	0.01
FOXC2	0.01
SMG1	0.01
MYCBP2	0.01
FUS	0.01
DEFB104A	0.01
TNRC6C-AS1	0.01
CDKN1B	0.01
LOC102723971	0.01
CDKN2B	0.01
CDKN3	0.01
B3GNT3	0.01
YAP1	0.01
HOXB13	0.01
CIB1	0.01
THRIL	0.01
CDK9	0.01
CDK6	0.01
PDCD6IP	0.01
TMED7-TICAM2	0.01
MAGI2-AS3	0.01
MICA	0.01
COMMD3-BMI1	0.01
KIF20A	0.01
IFNL4	0.01
CDK4	0.01
ZNRD2	0.01
SPINT2	0.01
H3P23	0.01
H3P40	0.01
CLCN3	0.01
ANTXR2	0.01
ADH1C	0.01
HSPB6	0.01
MIR944	0.01
EVC2	0.01
SLC52A3	0.01
POLI	0.01
CHEK2	0.01
DCTN6	0.01
CFTR	0.01
RNPS1	0.01
BTG3	0.01
RAB40B	0.01
CKAP4	0.01
LOC110806263	0.01
CHEK1	0.01
CRP	0.01
BRMS1	0.01
LIG4	0.01
MFGE8	0.01
MGP	0.01
MIF	0.01
CXCL9	0.01
MMP2	0.01
MMP8	0.01
MMP9	0.01
MMP11	0.01
MCL1	0.01
SMAD3	0.01
MMP12	0.01
MPG	0.01
SERPINB2	0.01
ASCC1	0.01
TMED7	0.01
METTL9	0.01
PLCE1	0.01
TLR8	0.01
WT1-AS	0.01
REV1	0.01
DEFB104B	0.01
OGG1	0.01
NFKBIA	0.01
MRE11	0.01
LINC01191	0.01
MSH2	0.01
MT2A	0.01
MUTYH	0.01
MYC	0.01
ATM	0.01
NELL1	0.01
RBMX2	0.01
LCN2	0.01
PPP1R14B	0.01
GSTP1	0.01
IL19	0.01
ANXA3	0.01
ANXA5	0.01
HLA-A	0.01
HMGB1	0.01
HOXB2	0.01
HSPD1	0.01
GSTM2	0.01
LYPD5	0.01
IFNL3	0.01
GGT1	0.01
GHRHR	0.01
CBLIF	0.01
MLH3	0.01
SALL3	0.01
DHDH	0.01
GNAS	0.01
SFN	0.01
TNC	0.01
ID1	0.01
CXCL10	0.01
ITGA6	0.01
JUNB	0.01
JUND	0.01
CD82	0.01
KIT	0.01
KLRC2	0.01
KLRD1	0.01
IL4	0.01
IL1A	0.01
FAS	0.01
STING1	0.01
IFI16	0.01
IFI27	0.01
IFNA2	0.01
IFNB1	0.01
IFNG	0.01
IGFBP3	0.01
TICAM2	0.01
STMN1	0.01

## Sheet: HPV-genecard
Gene Symbol	Relevance score
TP53	30.2609
CDKN2A	26.4951
TMC8	16.4579
CCND1	14.8603
ERBB2	14.129
RB1	13.6061
EGFR	13.447
PIK3CA	13.4261
PTEN	13.361
AKT1	12.6459
EP300	11.9811
UBE3A	11.487
HRAS	11.109
STAT3	10.9267
IL7	10.6589
CIB1	10.2366
CTNNB1	10.1721
MAPK1	10.1328
CXCR4	10.1002
FGFR3	10.0538
ERBB3	9.9743
SMAD4	9.85761
CD4	9.77576
MTOR	9.29622
CREBBP	8.93454
CDKN1A	8.79729
TERT	8.7485
NFE2L2	8.61215
GNAS	8.58406
FBXW7	8.51772
MYC	8.51021
TMC6	8.4294
HLA-DQB1	8.36044
U2AF1	8.28975
LRRC56	8.28975
TUG1	8.20808
BRAF	8.13328
TNFRSF10B	7.94158
MKI67	7.83295
CD274	7.82644
RHOH	7.36097
BLACAT1	7.19706
HTATIP2	7.06544
APBB3	7.06544
IFNG	6.97932
DLG1	6.79403
TNF	6.55374
UBR4	6.45077
FHIT	6.28091
IL10	6.27016
CDKN1B	6.26523
BCL2	6.25748
KRT14	6.24431
TGFB1	6.23803
RAC1	6.20247
TLR4	6.08526
TP73	6.0373
GSTM1	6.00491
CCNA2	5.95826
PPP2R1A	5.92304
YY1	5.87254
KRAS	5.82373
IVL	5.7641
HLA-DRB1	5.74377
NOTCH1	5.68102
PCNA	5.68037
KRT7	5.63385
GP5	5.62297
CXCL12	5.61738
MDM2	5.61234
TCFL5	5.58776
IL6	5.57767
IFNB1	5.57521
PARP1	5.57507
JUN	5.56949
TLR9	5.53087
MMP2	5.49429
NFX1	5.45978
B2M	5.4159
MAP2K2	5.36602
H3C11	5.30686
PTGS2	5.24845
MAP2K1	5.22976
BIRC5	5.20424
FCGR3A	5.18464
CD44	5.1176
TP63	5.0711
CDH1	5.05107
DPYD	5.04363
IDH2	5.04363
RHOA	5.04363
PRKD1	5.04363
ING1	5.04363
ING3	5.04363
CADM1	5.03142
GSTT1	5.00764
IFNA1	4.97037
FLG	4.95283
CASP8	4.94563
STING1	4.90147
IVNS1ABP	4.88415
CASP3	4.88077
HIF1A	4.8497
TAP1	4.84936
BRCA1	4.82891
STK11	4.8159
SCRIB	4.80814
RBL1	4.76251
CD8A	4.73127
RASSF1	4.6392
CDK4	4.61369
KRT13	4.57416
ESR1	4.57078
MAGI1	4.55799
DAPK1	4.55686
TADA3	4.54754
IFNA2	4.50832
VEGFA	4.48864
CTLA4	4.48678
BAX	4.46919
MMP9	4.46318
TIMP3	4.44992
CCNB1	4.4181
IFI27	4.41157
POU4F1	4.37307
HLA-DQA1	4.35617
E2F1	4.34521
CXCL8	4.31305
TLR7	4.30979
PTPN14	4.294
NLRP1	4.23155
RPS27A	4.20965
CSNK2A2	4.18728
GSTP1	4.16034
CASP9	4.14397
RARB	4.12973
CORO1A	4.12565
TGFBR1	4.07121
CA9	4.05873
CDK1	4.04332
HLA-A	4.01812
PDCD1	4.01052
GP6	4.00781
IRF1	3.97222
KRT19	3.96542
PGR	3.96526
HLA-G	3.93296
BRD4	3.91982
CXCR2	3.90847
GATA2	3.8784
FANCA	3.87803
TAFA4	3.86802
FASLG	3.84286
JUNB	3.82858
UBE2K	3.818
MAPK8IP1	3.75552
MMP14	3.75328
RBL2	3.72345
ZNF582	3.71037
KRT10	3.70156
IL2	3.70123
CD151	3.69167
STAT1	3.68542
FOSL1	3.6806
FANCD2	3.67238
AURKA	3.65763
MAGI3	3.62909
XRCC1	3.62208
TLR3	3.61169
CCL2	3.60951
SP1	3.58949
FAS	3.57377
IL1A	3.57262
NFKB1	3.54566
POU2F3	3.52495
SRC	3.52387
MET	3.51541
TIMP2	3.5104
DOCK8	3.501
MCM7	3.48695
BID	3.48523
EEF1A1	3.48523
CCR7	3.47955
CDK2	3.43771
CCR5	3.43489
CYP1A1	3.41716
ANO1	3.41367
STK4	3.4024
IGFBP3	3.38394
MLH1	3.37018
SMAD2	3.36643
KRT18	3.36643
APOBEC3B	3.34332
MGMT	3.34082
MCL1	3.31981
MMP1	3.31755
CSNK2A1	3.31588
IL1B	3.31419
ITGA6	3.31334
KIT	3.29881
EIF4E	3.2959
PKM	3.28451
FOS	3.27702
VEGFC	3.26357
NFKBIA	3.23482
SERPINB4	3.22789
ATR	3.22603
ACKR3	3.21462
IFIT1	3.21343
NME1	3.2064
BAK1	3.19975
TGFBR2	3.16236
APOBEC3A	3.16098
CSF2	3.15844
BRCA2	3.15614
CDC6	3.1493
CYCS	3.14314
HLA-B	3.14067
FGF2	3.1032
IRF3	3.08877
KRT17	3.07658
STAT5A	3.06961
SERPINB2	3.06477
BCL2L1	3.02126
SLC30A1	3.00168
MBL2	2.99594
SDCBP2	2.99051
JUND	2.98843
EGF	2.98521
MAML1	2.98439
TLR2	2.98366
LNX1	2.98055
MMP3	2.97959
CTTN	2.97959
SLC2A1	2.97931
SOX2	2.97688
CDKN2B	2.95701
TGFA	2.95701
AREG	2.95701
TRAF3	2.95324
SFN	2.95324
IL18	2.94029
MCM2	2.9288
EBAG9	2.92629
APC	2.91625
TLR8	2.90878
PTK2	2.90713
IL1RN	2.90011
ELANE	2.89222
RAC2	2.89222
GRK2	2.89222
CSF3R	2.89222
ARRB2	2.89222
GRK6	2.89222
SAG	2.89222
ARRB1	2.89222
GRK3	2.89222
HAX1	2.89222
CSF3	2.89222
G6PC3	2.89222
LCK	2.88678
LRIG1	2.88678
IGF2	2.87858
YAP1	2.87858
BIRC2	2.87714
RUBCNL	2.86906
MAGT1	2.86763
XIAP	2.84968
SOD2	2.84742
CD86	2.81935
TOP2A	2.79971
MTHFR	2.79272
UBE2L3	2.77934
ATM	2.77602
CAV1	2.77602
MMP10	2.77087
IFI16	2.76407
FOSL2	2.76369
GPX1	2.75888
MACROD2	2.75881
KRT8	2.75699
NDUFA13	2.75676
TYK2	2.75115
NCR1	2.74715
RASGRP1	2.73601
SIRT1	2.73447
BARD1	2.72603
ZYX	2.72562
IGF1R	2.72533
ORC2	2.71989
SERPINB3	2.71757
SPP1	2.71636
UBE2B	2.71203
IL17A	2.69335
CCDC106	2.68458
ITK	2.67806
CD82	2.66796
TYMP	2.66305
SIPA1L1	2.66099
YIPF4	2.65316
KAT5	2.65006
GADD45A	2.64095
HELLS	2.62748
TAP2	2.62748
LRP1B	2.62565
CD40	2.61021
POU5F1	2.60991
CXCL14	2.60936
MAL	2.60462
VIM	2.6011
CDK6	2.59887
HLA-C	2.5923
CDH13	2.58446
CCR2	2.58018
LORICRIN	2.58018
PRKACA	2.57699
TEAD1	2.56528
MCM4	2.56429
HGF	2.55717
PML	2.5553
KRT20	2.53144
IFNA8	2.53144
CGAS	2.52949
CUL2	2.52804
IDO1	2.52318
TLR5	2.50261
IL10RA	2.50053
SH2D1A	2.49193
DCLRE1C	2.49193
TPP2	2.49193
SPINK5	2.49193
TMC1	2.49193
UNC93B1	2.49193
GTF2H4	2.49193
CCDC39	2.49193
DCAF7	2.49193
SPIRE1	2.49193
KCMF1	2.49193
SPIRE2	2.49193
TMC2	2.49193
TMC4	2.49193
CZIB	2.49193
TMC7	2.49193
TMC3	2.49193
C9orf57	2.49193
KAT2B	2.48874
PPARD	2.47699
UQCC1	2.47699
CD59	2.45667
MYLK	2.45285
MCM3	2.45285
PPP2R1B	2.45285
IFITM1	2.45285
KDM3A	2.45285
IFNA5	2.45285
PIWIL4	2.45285
IFNA6	2.45285
IFNA14	2.45285
IFNA21	2.45285
IFNA10	2.45285
IFNA4	2.45285
LETMD1	2.45285
IFNA13	2.45285
ZNF268	2.45285
IFNA16	2.45285
IFNA17	2.45285
IFNA7	2.45285
CCDC7	2.45285
CYP2E1	2.44859
PLK4	2.44511
DNMT3B	2.44312
IFNK	2.43812
SOCS1	2.4298
SMAD3	2.4245
ANXA2	2.41677
PDZRN3	2.41547
IL2RA	2.41407
HIPK2	2.41407
SDC1	2.41407
FOSB	2.41407
POU2F1	2.40587
DEK	2.40587
RARA	2.40509
YWHAG	2.38964
LGALS3	2.38477
CYLD	2.38115
EDN1	2.37225
TOPBP1	2.37225
ID1	2.37225
SLPI	2.37225
NOS2	2.36749
HSPA4	2.36387
FGFR4	2.36342
KRT16	2.34898
RCN2	2.34898
BIRC3	2.34595
LAMP1	2.34595
PSMB10	2.34595
APOBEC3G	2.33707
MYBL2	2.33707
PSMB8	2.32734
BMP6	2.32734
SULF1	2.32734
CD93	2.32734
CLDN7	2.31679
KDM5C	2.30792
TBX3	2.30792
TRIM21	2.30792
DUT	2.30792
UBE2E3	2.30792
IL33	2.30792
NHERF2	2.30792
TYMS	2.29096
SETD2	2.29096
STAT5B	2.28761
MRE11	2.28761
IRF2	2.28761
RFXANK	2.28761
TSPAN31	2.28761
RFC5	2.28761
IPO5	2.28761
FOXM1	2.28729
LRR1	2.28659
PLAU	2.27426
INSM1	2.26902
CEACAM5	2.26287
NQO1	2.25812
ERBB4	2.24739
RELA	2.24739
PRKN	2.24739
RPSA	2.2439
DNMT3A	2.24367
PTPN13	2.24367
SRSF1	2.24367
METTL3	2.24367
SNW1	2.24367
USP11	2.24367
GSK3B	2.23351
USP46	2.23351
MMP13	2.2318
RPS27	2.2318
GADD45GIP1	2.22425
HTRA1	2.21963
TACC3	2.21963
IL1RAPL2	2.21963
DTL	2.21963
CHEK2	2.21932
HDAC9	2.21932
PSMB9	2.21932
ELAVL1	2.21932
CCNE1	2.20478
ANXA1	2.20478
RARS1	2.19653
CD1D	2.1938
NF1	2.18988
ZER1	2.18988
MSH6	2.18864
PPARG	2.17458
TFRC	2.17458
ESR2	2.17458
SP100	2.17458
MAPK3	2.17336
LBR	2.16571
APEX1	2.16571
TRAF2	2.16571
FBLN1	2.16317
TFDP2	2.16317
PGK1	2.15884
RECK	2.15884
JAK3	2.15844
CXCR1	2.15844
ANXA5	2.1547
EPCAM	2.1547
XRCC3	2.1427
S100A9	2.14264
WDHD1	2.14264
GATA3	2.13463
PIWIL2	2.13463
OGG1	2.1265
IL12B	2.1265
DNMT1	2.12592
HSP90AA1	2.12592
MMP8	2.12592
RPS19	2.12592
YWHAZ	2.12592
TNFSF10	2.12592
CD209	2.12592
BMI1	2.12592
SMG1	2.12592
CYBA	2.10978
FLT1	2.10864
NKX2-1	2.10864
SLC16A1	2.10864
ADAR	2.10864
FHL2	2.10864
BCL2L2	2.10864
MT2A	2.10864
PSMD9	2.10864
SNX27	2.10864
PEG3	2.10864
BCCIP	2.10864
TNFRSF10A	2.10018
POSTN	2.10018
NOS3	2.0925
IFNAR1	2.09072
XBP1	2.09072
AKR1C3	2.09072
DKK1	2.09072
EPB41L3	2.09072
NAE1	2.09072
LIAT1	2.08289
LTA	2.07459
NT5E	2.07211
SMARCA4	2.07211
CHEK1	2.07211
MYB	2.07211
WT1	2.07211
CYP1A2	2.07211
PPARA	2.07211
AZGP1	2.07211
GPC1	2.07211
SDC2	2.07211
ASCL1	2.07211
AMBRA1	2.07211
HLA-DQA2	2.06649
HLA-DQB3	2.06649
E2F2	2.06262
TRAF6	2.05754
ICAM1	2.0527
MAPK8	2.0527
ALDH1A1	2.0527
CD63	2.0527
CCNG1	2.0527
PATJ	2.0527
DCAF6	2.0527
LIG4	2.0359
UCHL1	2.03238
CALR	2.03238
JAG1	2.03238
CD36	2.03238
STAT2	2.03238
UBE2I	2.03238
MDM4	2.03238
CDK9	2.03238
GMNN	2.03238
RCC1	2.03238
BAG1	2.03238
MAVS	2.03238
UBR5	2.03238
WAPL	2.03238
CDX2	2.02494
BRIP1	2.01624
FCGR2A	2.01624
IFNGR2	2.01624
CD80	2.01624
IL12A	2.01624
EXO1	2.01624
RAD54B	2.01624
PMS1	2.01624
SERPINE1	2.01102
AIFM1	2.01102
HSPA8	2.01102
MAOA	2.01102
DDIT3	2.01102
IL17RA	2.01102
PPP1CC	2.01102
SFRP1	2.01102
IGFBP5	2.01102
ADCY8	2.01102
FLT3LG	2.01102
CDH8	2.01102
MPG	2.01102
PI3	2.01102
BTG3	2.01102
H2AC4	2.01102
AKT3	1.98844
NPM1	1.98844
VCP	1.98844
ATF4	1.98844
CTNND1	1.98844
SOAT1	1.98844
USP15	1.98844
PDCD1LG2	1.98844
TNFRSF18	1.98844
CDK2AP2	1.98844
ELK4	1.98844
FBXO22	1.98844
KLHDC7B	1.98844
SKP2	1.97675
WEE1	1.97042
EPHB4	1.96856
KDR	1.96856
FLT4	1.96856
MME	1.96856
FANCC	1.96856
LOX	1.96856
FANCL	1.96856
BTC	1.96856
CXADR	1.96856
FANCG	1.96856
VEGFB	1.96856
CALD1	1.96856
CYP26A1	1.96856
LGALS1	1.96856
LOXL4	1.96856
ADH1C	1.96856
FANCE	1.96856
FANCF	1.96856
ALOX15B	1.96856
PKP1	1.96856
VEGFD	1.96856
LRIG2	1.96856
OGN	1.96856
CCNL1	1.96856
LY6D	1.96856
SERPINB13	1.96856
CDK2AP1	1.96856
LTO1	1.96856
HDAC6	1.9644
SOD1	1.9644
NR3C1	1.9644
CDC25C	1.9644
GLI1	1.9644
MMP7	1.9644
EDN3	1.9644
CDC20	1.9644
SPTBN1	1.9644
PRDX3	1.9644
CSTA	1.9644
SLC7A11	1.9644
TRIM28	1.9644
AKR1C1	1.9644
RETN	1.9644
SAE1	1.9644
UBE2A	1.9644
UBE2D2	1.9644
SEPTIN9	1.9644
RHOG	1.9644
S100A12	1.9644
DOCK5	1.9644
MARCHF8	1.9644
ARHGEF26	1.9644
KRT5	1.94022
SYK	1.93857
VKORC1	1.93857
AGER	1.93857
AHR	1.93857
CYP2C9	1.93857
DDB2	1.93857
TBX2	1.93857
CXCL10	1.93857
HES1	1.93857
TNFRSF4	1.93857
GDF15	1.93857
WNT7B	1.93857
ACTL6A	1.93857
BGLAP	1.93857
GUK1	1.93857
OAS3	1.93857
NELL1	1.93857
GSDME	1.93857
S100P	1.93857
TANC2	1.93857
MYCN	1.91675
CARMIL2	1.91636
IKBKB	1.91048
INSR	1.91048
NOTCH2	1.91048
HMGB1	1.91048
FYN	1.91048
XPO1	1.91048
TMPO	1.91048
HNRNPK	1.91048
ULK1	1.91048
YES1	1.91048
MST1	1.91048
STMN1	1.91048
BAD	1.91048
EIF5A	1.91048
FOXA1	1.91048
HPSE	1.91048
CBX3	1.91048
HOXB13	1.91048
MTA1	1.91048
SLC5A8	1.91048
EBF3	1.91048
HIC1	1.91048
PRDM14	1.91048
AQP8	1.91048
HOXB2	1.91048
POU4F2	1.91048
IRX1	1.91048
TUT1	1.91048
NUTM1	1.91048
SKOR2	1.91048
IGF1	1.90049
ATP2A2	1.87941
ERCC2	1.87941
NFATC1	1.87941
PPP2CA	1.87941
TIAM1	1.87941
NRP2	1.87941
SULT1E1	1.87941
USP4	1.87941
NCAPH	1.87941
LRIG3	1.87941
ENOPH1	1.87941
LIN54	1.87941
LIN9	1.87941
ERV3-1	1.87941
TMEM45A	1.87941
ZMAT3	1.87941
SIX1	1.8714
PTCH1	1.85655
FLCN	1.85655
RIPK1	1.84414
KNG1	1.84414
F2R	1.84414
SLC4A4	1.84414
HBB	1.84414
HTRA2	1.84414
NR4A2	1.84414
MYOF	1.84414
RNF2	1.84414
RAD23A	1.84414
ALOX12B	1.84414
KLF10	1.84414
SH3GL2	1.84414
BIRC7	1.84414
MLH3	1.84414
RARRES1	1.84414
SCG2	1.84414
NANOG	1.84414
LXN	1.84414
SPRR1A	1.84414
PIP	1.8388
PSENEN	1.83251
FOXP3	1.83242
LAMC2	1.80668
ALDOA	1.80231
BAP1	1.80231
FGF1	1.80231
POLE	1.80231
PRKAB1	1.80231
VHL	1.80231
ITCH	1.80231
DDB1	1.80231
ERCC4	1.80231
MUTYH	1.80231
UBB	1.80231
AIMP2	1.80231
BTRC	1.80231
FBXW11	1.80231
RAG1	1.80231
TRAF3IP2	1.80231
TRIM32	1.80231
ACP3	1.80231
CUL4B	1.80231
DLG3	1.80231
PPP4C	1.80231
SMURF2	1.80231
SP3	1.80231
TWIST2	1.80231
ZBTB16	1.80231
FIBP	1.80231
GNB2	1.80231
KLK7	1.80231
MID1	1.80231
MNAT1	1.80231
SARM1	1.80231
SOCS2	1.80231
TBX6	1.80231
TLE3	1.80231
TNFRSF12A	1.80231
TRAF1	1.80231
TRAF4	1.80231
VPS4A	1.80231
KLK5	1.80231
LRSAM1	1.80231
NACC1	1.80231
RNF135	1.80231
SYVN1	1.80231
TRAF5	1.80231
ZBTB20	1.80231
FKBP6	1.80231
SMYD3	1.80231
SNRPA	1.80231
TRIM22	1.80231
CDC16	1.80231
ELOB	1.80231
KIF7	1.80231
KLHL22	1.80231
MGRN1	1.80231
SLX4	1.80231
TNFSF12	1.80231
ASB2	1.80231
DCAF8	1.80231
DTX1	1.80231
KLHL9	1.80231
TRIM9	1.80231
ANAPC5	1.80231
ARIH1	1.80231
ASB13	1.80231
NEURL1	1.80231
RIPOR2	1.80231
RNF40	1.80231
TNFAIP1	1.80231
USP26	1.80231
ANAPC7	1.80231
CDC23	1.80231
FGFBP1	1.80231
GDPD3	1.80231
KCTD13	1.80231
KCTD3	1.80231
SH3RF1	1.80231
TAX1BP1	1.80231
TRIM54	1.80231
UBAC1	1.80231
YPEL3	1.80231
ZBTB43	1.80231
ARMC5	1.80231
BTBD10	1.80231
DHX35	1.80231
KLHL1	1.80231
KLHL2	1.80231
KLHL20	1.80231
KLHL26	1.80231
KLHL4	1.80231
RANBP17	1.80231
RNF25	1.80231
USP33	1.80231
ZBTB32	1.80231
ZBTB48	1.80231
ZNF219	1.80231
BCL6B	1.80231
HECW1	1.80231
KLHL25	1.80231
NDFIP1	1.80231
NSMCE1	1.80231
PCGF1	1.80231
PCGF5	1.80231
RNF114	1.80231
TRIM72	1.80231
ZBTB42	1.80231
ZNF131	1.80231
ZNF598	1.80231
KLHL18	1.80231
PDZRN4	1.80231
RNF26	1.80231
SHKBP1	1.80231
ZBTB14	1.80231
ZNF516	1.80231
ASB4	1.80231
FEM1C	1.80231
KLHL11	1.80231
KLHL23	1.80231
KLHL6	1.80231
LONRF2	1.80231
MPND	1.80231
MT-ND1	1.80231
TRIM3	1.80231
USP29	1.80231
ZBTB10	1.80231
ASB3	1.80231
ASB16	1.80231
ASB6	1.80231
DCAF4	1.80231
FBXO33	1.80231
RAB40A	1.80231
RAB40C	1.80231
RNF11	1.80231
ZBTB8A	1.80231
FBXL6	1.80231
TRIM15	1.80231
ASB17	1.80231
KLHL35	1.80231
RAB40AL	1.80231
ZBTB44	1.80231
ZBTB9	1.80231
DCAF15	1.80231
DCAF4L1	1.80231
LOC112694756	1.80231
MUC1	1.79656
TBP	1.7897
CD207	1.77866
OBSL1	1.77859
ARPC1B	1.76962
TFDP1	1.76832
CUX1	1.76745
ADAM10	1.74779
USP7	1.74779
KLK6	1.74779
PSMD4	1.74779
HMGA2	1.74779
TPX2	1.74779
CCL19	1.74779
LGALS7	1.74779
PEBP1	1.74668
YBX1	1.74668
LTF	1.74454
CCNA1	1.74454
EPHX1	1.73281
INS	1.71225
CALB2	1.71225
SMARCB1	1.70878
WDR48	1.70878
PLK1	1.69645
SPRR3	1.69645
SPRR2B	1.69645
ENO2	1.68752
SYP	1.68752
CHGA	1.68752
IFNGR1	1.68488
UNC13D	1.68488
CD70	1.68488
FCGR3B	1.68488
CAGE1	1.68488
WDR17	1.68488
TGM1	1.67112
DEFA5	1.67112
BSG	1.67042
AIM2	1.65808
MAP3K9	1.65312
WDR1	1.65312
NCKAP1L	1.65312
PAX1	1.64479
PTBP1	1.64479
DNAH8	1.64479
EZH2	1.63121
FGFR1	1.61734
CDC25A	1.61734
NCOA1	1.61734
TBK1	1.61617
BMP2	1.61617
CD47	1.61617
SIRPA	1.61617
GPD1L	1.61617
CDK19	1.61617
PARD3	1.61617
RAB2A	1.61617
MXD1	1.61617
ZNF804B	1.61617
IFNL3	1.60314
APOBEC3C	1.60314
TXN	1.58861
CD1A	1.58861
NFIC	1.58861
TGFB2	1.5737
BUB1B	1.5737
EIF2AK2	1.5737
LCN2	1.5737
CXCR3	1.5737
NHERF1	1.5737
PTPN3	1.5737
DEFB1	1.5737
DNAJA3	1.5737
LELP1	1.5737
PTPN11	1.5584
EDNRA	1.5584
TNFRSF1A	1.5584
IL4	1.5584
KCNA5	1.5584
PXN	1.5584
SRPK1	1.5584
RPA2	1.5584
S100A8	1.5584
ISG20	1.5584
APOBEC3H	1.5584
GSN	1.54267
PIK3CG	1.54267
NR4A1	1.54267
TIMP1	1.54267
CFLAR	1.54267
RNASEL	1.54267
TAPBP	1.54267
CLSPN	1.54267
TGM4	1.54267
BTBD1	1.54267
HOXC9	1.54267
CD40LG	1.52647
TNFAIP3	1.52647
HAVCR2	1.52647
PKN1	1.52647
LATS1	1.52647
NFIX	1.52647
DNASE1L3	1.52647
PCBP1	1.52647
S100A10	1.52647
SRSF3	1.52647
MYO1B	1.52647
DEFB4A	1.52647
AKT2	1.50975
SQSTM1	1.50975
KRT1	1.50975
HNRNPA2B1	1.50975
ATF3	1.50975
DAXX	1.50975
MPDZ	1.50975
PPIG	1.50975
DEFB103B	1.50975
AR	1.49247
NBN	1.49247
RXRA	1.49247
KLK3	1.49247
FADD	1.49247
E2F4	1.49247
NCL	1.49247
TP53BP1	1.49247
USP1	1.49247
FABP5	1.49247
CPEB1	1.49247
GTF2B	1.49247
NAP1L1	1.49247
APOBEC3F	1.49247
TOMM34	1.49247
APOBEC3D	1.49247
PRKAR1A	1.48428
GLI3	1.48428
NCSTN	1.48428
POMC	1.48428
LEP	1.48428
CD34	1.48428
CRP	1.48428
PNPO	1.48428
PTPRN	1.48428
PRL	1.48428
FREM1	1.48428
SHBG	1.48428
SPINK1	1.48428
MUC5AC	1.48428
IQCE	1.48428
CEACAM7	1.48428
MUC16	1.48428
CCDC8	1.48428
SCRN2	1.48428
SNX11	1.48428
COPZ2	1.48428
KRT26	1.48428
ZNF141	1.48428
CYB561A3	1.48428
PRR15L	1.48428
TMEM54	1.48428
INSYN1	1.48428
C12orf71	1.48428
MGAM2	1.48428
TSC2	1.47455
HDAC1	1.47455
CYBB	1.47455
CTCF	1.47455
KCNH1	1.47455
LAMB3	1.47455
TOP2B	1.47455
CUL1	1.47455
KPNA2	1.47455
SERPINB1	1.47455
LAG3	1.47455
FAT1	1.47455
SERPINB9	1.47455
RAP1GAP	1.47455
HMCES	1.47455
CTSB	1.45593
G6PD	1.45593
CUL3	1.45593
ROR2	1.45593
ZEB1	1.45593
TGM2	1.45593
SOX10	1.45593
HLA-DPB1	1.45593
SMAD7	1.45593
PABPC1	1.45593
EREG	1.45593
HNRNPC	1.45593
HR	1.45593
KLRK1	1.45593
KLF13	1.45593
FIP1L1	1.45593
MKRN1	1.45593
CIP2A	1.45593
TCEAL1	1.45593
ABT1	1.45593
CENPM	1.45593
KIR2DS2	1.45593
PSEN1	1.43652
CREB1	1.43652
DNM2	1.43652
MSH2	1.43652
SPARC	1.43652
CD79A	1.43652
FURIN	1.43652
CYP2D6	1.43652
EZR	1.43652
IRF9	1.43652
CCL5	1.43652
H6PD	1.43652
PLCE1	1.43652
RICTOR	1.43652
RPTOR	1.43652
CD226	1.43652
CLEC12A	1.43652
UHRF1	1.43652
SERTAD1	1.43652
SETD6	1.43652
FGFR2	1.41621
CD55	1.41621
ITGB4	1.41621
PTK2B	1.41621
PTPN6	1.41621
RRM2B	1.41621
CD28	1.41621
CYP3A4	1.41621
POLH	1.41621
CLDN1	1.41621
CYP2A6	1.41621
TGIF1	1.41621
CYP2B6	1.41621
ERCC1	1.41621
LAMA5	1.41621
NDUFS2	1.41621
UCHL3	1.41621
TRIP13	1.41621
KCNIP3	1.41621
RINT1	1.41621
ZMYND10	1.41621
CRNN	1.41621
IFNL1	1.41621
RAB9A	1.41621
IFNLR1	1.41621
SNX17	1.41621
MZF1	1.41621
CTSD	1.39485
CHUK	1.39485
DLG4	1.39485
GZMB	1.39485
VWF	1.39485
KLF4	1.39485
OGT	1.39485
UNG	1.39485
DCLK1	1.39485
ATF1	1.39485
HBEGF	1.39485
CCL20	1.39485
OSM	1.39485
NDN	1.39485
PSMC1	1.39485
RPL3	1.39485
SRSF2	1.39485
CAMP	1.39485
H1-0	1.39485
PSIP1	1.39485
KIR2DL3	1.39485
LHX8	1.39485
TTF1	1.39485
VSIR	1.39485
RNASE7	1.39485
DUSP11	1.39485
SIVA1	1.39485
SYNGR3	1.39485
ZBTB7C	1.39485
SNN	1.39485
KIR2DL2	1.39485
ABL1	1.37227
CFTR	1.37227
RAD51	1.37227
EDNRB	1.37227
GDNF	1.37227
THRB	1.37227
TNFRSF1B	1.37227
ENO1	1.37227
FOLH1	1.37227
IRF7	1.37227
KDM6A	1.37227
KEAP1	1.37227
PRKCE	1.37227
TAF1	1.37227
WNT1	1.37227
CRAT	1.37227
LOXL2	1.37227
RELB	1.37227
THBS1	1.37227
TJP1	1.37227
FGF7	1.37227
TSG101	1.37227
TGM3	1.37227
BCL3	1.37227
KRT9	1.37227
PABPC4	1.37227
ARHGAP35	1.37227
DYNLT1	1.37227
TXNIP	1.37227
CHD6	1.37227
RNF20	1.37227
SAMD9	1.37227
TINAGL1	1.37227
CDK5	1.34823
GAPDH	1.34823
DICER1	1.34823
HSPA5	1.34823
RAB7A	1.34823
HNRNPA1	1.34823
RARG	1.34823
TFAP2A	1.34823
CYP27B1	1.34823
RBPJ	1.34823
TACSTD2	1.34823
PTGER3	1.34823
S100B	1.34823
XRCC5	1.34823
CD244	1.34823
CDT1	1.34823
KDM2B	1.34823
MAP3K14	1.34823
PRDX2	1.34823
SUZ12	1.34823
TRADD	1.34823
TREX1	1.34823
BCAP31	1.34823
SPINT2	1.34823
UBE2C	1.34823
BBC3	1.34823
IL23A	1.34823
MEST	1.34823
MRTFA	1.34823
POLR2L	1.34823
E2F5	1.34823
IL32	1.34823
LGALS9	1.34823
MICA	1.34823
SAFB	1.34823
MARCKSL1	1.34823
TBC1D5	1.34823
AHSP	1.34823
DHDH	1.34823
USP12	1.34823
HDAC2	1.32239
AURKB	1.32239
CAT	1.32239
CDC42	1.32239
SLC2A2	1.32239
ERN1	1.32239
MIF	1.32239
SMC1A	1.32239
HSPA1A	1.32239
P2RX7	1.32239
SLC2A4	1.32239
ANGPT1	1.32239
EIF4EBP1	1.32239
EIF2S1	1.32239
MBP	1.32239
CD9	1.32239
CEBPB	1.32239
DNAJB1	1.32239
IL18R1	1.32239
PDIA3	1.32239
TRIP12	1.32239
USF1	1.32239
CD69	1.32239
IL17F	1.32239
ATAD3A	1.32239
ETV4	1.32239
HNRNPH1	1.32239
RAB3GAP1	1.32239
APOA4	1.32239
HLA-E	1.32239
LGR6	1.32239
S100A2	1.32239
SIPA1	1.32239
CSTF2T	1.32239
KIR3DL1	1.32239
MPP1	1.32239
NDUFA5	1.32239
PCBP2	1.32239
PTGER1	1.32239
DSC1	1.32239
PTPN4	1.32239
H1-5	1.32239
PIGF	1.32239
KLRB1	1.32239
KLRC2	1.32239
PTOV1	1.32239
GTF2A1	1.32239
KIR2DS1	1.32239
NTRK2	1.2943
RAF1	1.2943
ALDH2	1.2943
MAPK14	1.2943
ACTB	1.2943
BDNF	1.2943
CAPN1	1.2943
FLNA	1.2943
HSPD1	1.2943
TRPC6	1.2943
CLU	1.2943
CYP19A1	1.2943
EPHX2	1.2943
PAX6	1.2943
RIGI	1.2943
TGFB3	1.2943
TMPRSS2	1.2943
ACTN4	1.2943
CD14	1.2943
CYP24A1	1.2943
ERG	1.2943
KCNB1	1.2943
KITLG	1.2943
RUNX2	1.2943
TPT1	1.2943
ALPI	1.2943
CEBPA	1.2943
NR1H2	1.2943
PAX5	1.2943
PI4KB	1.2943
PPIA	1.2943
SCO1	1.2943
SIAH1	1.2943
TPP1	1.2943
AP3B1	1.2943
POLR1C	1.2943
TRIM25	1.2943
ANXA11	1.2943
KPNB1	1.2943
LAMA3	1.2943
PSMB1	1.2943
RPL10	1.2943
SAMHD1	1.2943
TDP2	1.2943
UBE2D1	1.2943
WNT11	1.2943
ANXA3	1.2943
CHD8	1.2943
PLXNA2	1.2943
PSMB5	1.2943
RFC2	1.2943
RNF168	1.2943
RUNX3	1.2943
SMYD2	1.2943
UBTF	1.2943
COPS5	1.2943
LARGE1	1.2943
SDC4	1.2943
SVIL	1.2943
ARL2	1.2943
DNAJB11	1.2943
EIF3F	1.2943
ETS2	1.2943
NR0B2	1.2943
NUP93	1.2943
QKI	1.2943
SCGB1A1	1.2943
SST	1.2943
TFPI2	1.2943
TPD52	1.2943
TRAIP	1.2943
UBR2	1.2943
UPP1	1.2943
XK	1.2943
AOPEP	1.2943
CAPNS1	1.2943
CHCHD2	1.2943
COL27A1	1.2943
DAB2IP	1.2943
DNAL1	1.2943
KLRG1	1.2943
NCR3	1.2943
NEDD8	1.2943
PDIA4	1.2943
POMP	1.2943
PUM1	1.2943
TOB1	1.2943
UCHL5	1.2943
AP2A1	1.2943
BTG2	1.2943
KAT7	1.2943
MARVELD2	1.2943
NCR2	1.2943
NR2C1	1.2943
SASH1	1.2943
SCYL1	1.2943
SYCP2	1.2943
TPRKB	1.2943
ANXA4	1.2943
CSMD1	1.2943
EEF1G	1.2943
PDLIM4	1.2943
ELF5	1.2943
KCNS3	1.2943
LIMD1	1.2943
MAP1S	1.2943
SAP30BP	1.2943
AP1M2	1.2943
CHERP	1.2943
ECD	1.2943
IL27	1.2943
MATN2	1.2943
MGA	1.2943
RNF10	1.2943
RPRD1B	1.2943
STX8	1.2943
SYTL1	1.2943
TRUB1	1.2943
CIAO2B	1.2943
CLIC4	1.2943
TCF21	1.2943
THAP11	1.2943
ETV7	1.2943
FXYD5	1.2943
GALNT5	1.2943
GPR87	1.2943
GPS2	1.2943
HMGN2	1.2943
RAB15	1.2943
UBE2Q2	1.2943
CEP68	1.2943
DAZAP2	1.2943
H3C14	1.2943
HNRNPAB	1.2943
L1TD1	1.2943
POLDIP2	1.2943
TM4SF1	1.2943
DAGLB	1.2943
DEFA3	1.2943
MT-ND4	1.2943
MT1F	1.2943
SPCS2	1.2943
TOX4	1.2943
CACUL1	1.2943
SNAPC1	1.2943
CMTM1	1.2943
MIS18BP1	1.2943
SELENOW	1.2943
ZNF431	1.2943
ZNF574	1.2943
AKIP1	1.2943
ANXA8L1	1.2943
H2BC12	1.2943
TMEM106C	1.2943
IQANK1	1.2943
CA2	1.26323
IL2RB	1.26323
DSP	1.26323
IFNAR2	1.26323
LDHA	1.26323
GLUL	1.26323
HNF4A	1.26323
JUP	1.26323
USP9X	1.26323
KAT2A	1.26323
MTR	1.26323
PRMT1	1.26323
RPA1	1.26323
ST14	1.26323
HMGA1	1.26323
ITPR3	1.26323
MAPK10	1.26323
MMP12	1.26323
PTGS1	1.26323
DMD	1.26323
EEF1A2	1.26323
MAPKAPK2	1.26323
TKT	1.26323
VDAC1	1.26323
C1QBP	1.26323
CEACAM1	1.26323
CSF1	1.26323
DDX5	1.26323
EPS15	1.26323
NCOA2	1.26323
NFIB	1.26323
CRABP2	1.26323
DCT	1.26323
DROSHA	1.26323
HNF1B	1.26323
HPN	1.26323
KMT2D	1.26323
MMP11	1.26323
NRIP1	1.26323
PTPA	1.26323
RBBP4	1.26323
RNASEH2A	1.26323
CLIP1	1.26323
HNRNPU	1.26323
JAM3	1.26323
MAN2B1	1.26323
MATR3	1.26323
POLI	1.26323
SFRP4	1.26323
TRPC4	1.26323
GPT	1.26323
H3-3A	1.26323
MAP1LC3B	1.26323
NAA15	1.26323
PLAGL1	1.26323
APC2	1.26323
CD83	1.26323
CPSF1	1.26323
HMGB2	1.26323
IL18BP	1.26323
KRT4	1.26323
PDCD6IP	1.26323
RPL13	1.26323
RPL22	1.26323
RPL7A	1.26323
SPINT1	1.26323
TRPC1	1.26323
H3-3B	1.26323
HOXC13	1.26323
RPL13A	1.26323
S100A7	1.26323
SFRP2	1.26323
DAZL	1.26323
IL36G	1.26323
KIR3DL2	1.26323
RPL6	1.26323
RPS3A	1.26323
CCHCR1	1.26323
H3C1	1.26323
PATZ1	1.26323
SAP30	1.26323
SLC16A4	1.26323
SOX1	1.26323
TET1	1.26323
CENPC	1.26323
DUSP19	1.26323
SESN1	1.26323
ZFP36	1.26323
CSTF2	1.26323
DYNLT3	1.26323
HNRNPM	1.26323
KIR2DL1	1.26323
KIR2DL4	1.26323
PABPC3	1.26323
GLIS1	1.26323
LARP1	1.26323
RNF41	1.26323
RPL17	1.26323
SRSF4	1.26323
BLTP3A	1.26323
H3C12	1.26323
MRPL28	1.26323
NOP53	1.26323
TFAP4	1.26323
H3C2	1.26323
H3C4	1.26323
KIR2DS4	1.26323
MUL1	1.26323
NKX2-8	1.26323
SALL3	1.26323
TENT2	1.26323
H3C3	1.26323
H3C6	1.26323
H4C5	1.26323
ZNF395	1.26323
H3C10	1.26323
H3C8	1.26323
KIR3DL3	1.26323
H3C7	1.26323
H2AC8	1.26323
TASOR2	1.26323
KIR2DS3	1.26323
KIR3DS1	1.26323
IFNL4	1.26323
KIR2DL5A	1.26323
KIR2DS5	1.26323
GRIN2B	1.22797
HDAC4	1.22797
MPO	1.22797
AXL	1.22797
PAK1	1.22797
ADAM17	1.22797
DYRK1A	1.22797
IL6R	1.22797
ITGB1	1.22797
LMNA	1.22797
PDPK1	1.22797
PRKACB	1.22797
CYP1B1	1.22797
DES	1.22797
HEXB	1.22797
IL4R	1.22797
SLC6A4	1.22797
TSC1	1.22797
WRN	1.22797
AXIN1	1.22797
CASP14	1.22797
CR2	1.22797
EXT1	1.22797
F13A1	1.22797
HK2	1.22797
HTR1A	1.22797
PRKAA1	1.22797
ARID1A	1.22797
CANX	1.22797
CHN1	1.22797
IL3	1.22797
IL5	1.22797
LIPC	1.22797
PADI4	1.22797
PDE5A	1.22797
POLA1	1.22797
ROCK2	1.22797
TCF7L2	1.22797
CD163	1.22797
OSMR	1.22797
PAX8	1.22797
S100A4	1.22797
ACTC1	1.22797
BCL11B	1.22797
CNBP	1.22797
DPM1	1.22797
FUT8	1.22797
HDAC7	1.22797
IL9	1.22797
NUMA1	1.22797
PITX1	1.22797
SATB1	1.22797
TUBA1B	1.22797
UGCG	1.22797
DDX11	1.22797
IL22	1.22797
ITPKC	1.22797
LAMC1	1.22797
SLC52A3	1.22797
TRAP1	1.22797
AP3D1	1.22797
LAP3	1.22797
MELTF	1.22797
TCN1	1.22797
CCL3	1.22797
IL24	1.22797
LAMC3	1.22797
SGCB	1.22797
TTF2	1.22797
XRCC2	1.22797
BRF1	1.22797
CAPZA1	1.22797
CTNNBIP1	1.22797
ELF3	1.22797
MT3	1.22797
S100A1	1.22797
SORBS2	1.22797
TEAD4	1.22797
VRK2	1.22797
ZBTB17	1.22797
CASZ1	1.22797
E2F6	1.22797
TIGIT	1.22797
TNIP1	1.22797
C1D	1.22797
CTDSPL	1.22797
HOXA9	1.22797
SF1	1.22797
SOCS6	1.22797
SRSF9	1.22797
CCL8	1.22797
GPN1	1.22797
MAGEA3	1.22797
NLRX1	1.22797
PDCD6	1.22797
EPC1	1.22797
H1-1	1.22797
TMF1	1.22797
UBE2L6	1.22797
HS3ST3A1	1.22797
KRT76	1.22797
TTL	1.22797
GPS1	1.22797
LHPP	1.22797
SEC61G	1.22797
BTBD2	1.22797
MUC12	1.22797
TMEM87B	1.22797
ARRDC3	1.22797
SPRR2A	1.22797
STK31	1.22797
N4BP2L2	1.22797
C1orf74	1.22797
PTPRC	1.18613
ABCB1	1.18613
PIK3R1	1.18613
GJA1	1.18613
IL6ST	1.18613
CTSK	1.18613
RPS6KB1	1.18613
SLC9A1	1.18613
STAT6	1.18613
TNC	1.18613
CCND2	1.18613
DHFR	1.18613
GFAP	1.18613
IRAK1	1.18613
KCNMA1	1.18613
PIM1	1.18613
PSEN2	1.18613
ROCK1	1.18613
RRM1	1.18613
ABCC1	1.18613
AFP	1.18613
CAPN3	1.18613
CTSF	1.18613
HSPG2	1.18613
PAK2	1.18613
PLA2G6	1.18613
RRM2	1.18613
CTNNA1	1.18613
GHSR	1.18613
HPGD	1.18613
PTGER2	1.18613
RASA1	1.18613
TGFBR3	1.18613
TNFRSF11B	1.18613
TTK	1.18613
WNT7A	1.18613
CCND3	1.18613
EFNB1	1.18613
ERAP1	1.18613
FXR1	1.18613
GAL	1.18613
HP	1.18613
KLF5	1.18613
PRSS8	1.18613
PTGER4	1.18613
SKI	1.18613
TFAP2B	1.18613
XPC	1.18613
BCL2L11	1.18613
CFD	1.18613
ECM1	1.18613
NPPA	1.18613
NSD1	1.18613
RBBP8	1.18613
ACY1	1.18613
ATG7	1.18613
IGFBP2	1.18613
MAOB	1.18613
MTRR	1.18613
NCOR1	1.18613
PRDM1	1.18613
RAN	1.18613
RB1CC1	1.18613
TBXT	1.18613
CDH17	1.18613
CLDN18	1.18613
CXCL1	1.18613
DFFB	1.18613
DHX9	1.18613
FZR1	1.18613
GALR1	1.18613
GIPC1	1.18613
KDM5A	1.18613
LITAF	1.18613
NAT2	1.18613
NPPB	1.18613
PLK3	1.18613
TIA1	1.18613
AOC1	1.18613
CDKN3	1.18613
CXCR5	1.18613
E2F3	1.18613
HIP1	1.18613
HSD17B1	1.18613
KCNQ4	1.18613
KMT2E	1.18613
PSMC4	1.18613
PTGES	1.18613
PTTG1	1.18613
SLIT3	1.18613
SOX17	1.18613
TAOK2	1.18613
TFAP2C	1.18613
TNFRSF10D	1.18613
TNPO1	1.18613
TPBG	1.18613
CXCL11	1.18613
CYP2J2	1.18613
DKK3	1.18613
GALR2	1.18613
KIF14	1.18613
NKX3-1	1.18613
NTSR1	1.18613
RBP1	1.18613
REV1	1.18613
SMC5	1.18613
USF2	1.18613
ASGR2	1.18613
CD200	1.18613
HNRNPD	1.18613
LIMA1	1.18613
PSCA	1.18613
SLC23A2	1.18613
TAF6	1.18613
TNFRSF10C	1.18613
CALCOCO2	1.18613
CRTC2	1.18613
ERBIN	1.18613
ID3	1.18613
IFRD1	1.18613
KIF20A	1.18613
MFNG	1.18613
OVGP1	1.18613
FOXP4	1.18613
IER3	1.18613
ARHGEF16	1.18613
EYA2	1.18613
SMOX	1.18613
TAX1BP3	1.18613
DKKL1	1.18613
RANBP10	1.18613
SMC6	1.18613
CCL16	1.18613
CEMIP	1.18613
CHAF1A	1.18613
COPS6	1.18613
HS3ST2	1.18613
MAP4	1.18613
PIGU	1.18613
ANO9	1.18613
CGB3	1.18613
DNAJA4	1.18613
PTPN21	1.18613
TAPBPL	1.18613
TNFAIP8	1.18613
PTTG1IP	1.18613
TLCD3A	1.18613
APOBEC3A_B	1.18613
JAK2	1.13162
PIK3CD	1.13162
CDH2	1.13162
FOXO1	1.13162
HSPB1	1.13162
PDGFB	1.13162
NRAS	1.13162
PIK3R2	1.13162
PPIB	1.13162
SCN8A	1.13162
ACE2	1.13162
CDK8	1.13162
FKBP5	1.13162
KCNK3	1.13162
LRP2	1.13162
NF2	1.13162
ODC1	1.13162
PLAT	1.13162
SMPD1	1.13162
TOP1	1.13162
VDR	1.13162
FOXO3	1.13162
HSF1	1.13162
OAT	1.13162
PIK3CB	1.13162
SIRT2	1.13162
CNR1	1.13162
CSK	1.13162
HSP90B1	1.13162
ISG15	1.13162
KDM6B	1.13162
POLB	1.13162
PRKCI	1.13162
CDC73	1.13162
CDKN1C	1.13162
CSPG4	1.13162
DLAT	1.13162
DLL1	1.13162
FGF3	1.13162
GPNMB	1.13162
HUWE1	1.13162
MMUT	1.13162
MTHFD1	1.13162
NDRG1	1.13162
NECTIN4	1.13162
PIAS1	1.13162
TCF3	1.13162
TGFBI	1.13162
WWOX	1.13162
CDH15	1.13162
CNR2	1.13162
GC	1.13162
HTR2C	1.13162
IGF2BP2	1.13162
MAT2A	1.13162
NUP62	1.13162
PRMT5	1.13162
SERPINF1	1.13162
SHMT1	1.13162
TNFRSF9	1.13162
ABL2	1.13162
ADGRE5	1.13162
BUB3	1.13162
CIITA	1.13162
COX5A	1.13162
CTNS	1.13162
DUOX2	1.13162
EFNB2	1.13162
EIF4A3	1.13162
F2RL1	1.13162
FGF4	1.13162
INHBA	1.13162
ITGA1	1.13162
LBP	1.13162
LIF	1.13162
PDGFA	1.13162
PSTPIP1	1.13162
RLBP1	1.13162
SIRT6	1.13162
SNAI1	1.13162
UBE2D3	1.13162
ACKR1	1.13162
ATP6V0A1	1.13162
BAG3	1.13162
CD74	1.13162
EPHB6	1.13162
ITGA9	1.13162
LRPPRC	1.13162
NOX1	1.13162
SNAI2	1.13162
TIRAP	1.13162
UBC	1.13162
USP14	1.13162
VPS35	1.13162
BHMT	1.13162
CD276	1.13162
CST6	1.13162
DUOX1	1.13162
EIF4B	1.13162
M6PR	1.13162
POU2F2	1.13162
PRPF8	1.13162
RANBP1	1.13162
RFC4	1.13162
RHOC	1.13162
ATG12	1.13162
CTBP2	1.13162
GRP	1.13162
HLA-DPA1	1.13162
KISS1	1.13162
LIN28B	1.13162
LPIN2	1.13162
MARK1	1.13162
MELK	1.13162
NUP153	1.13162
PLIN3	1.13162
PLK2	1.13162
PPP1R13L	1.13162
SDCBP	1.13162
UGT2B17	1.13162
VTCN1	1.13162
WRAP53	1.13162
BST2	1.13162
PITX3	1.13162
PMAIP1	1.13162
PTPRR	1.13162
STEAP2	1.13162
TEP1	1.13162
TNRC6B	1.13162
VIL1	1.13162
YKT6	1.13162
BANP	1.13162
DEPTOR	1.13162
DYRK3	1.13162
HERC1	1.13162
IBSP	1.13162
KRT15	1.13162
NLRC5	1.13162
PALS1	1.13162
SLAMF6	1.13162
SSBP3	1.13162
WWTR1	1.13162
CLPTM1L	1.13162
HERC5	1.13162
PAOX	1.13162
PCDH1	1.13162
PES1	1.13162
UCK2	1.13162
AHNAK	1.13162
CKAP2	1.13162
ITGB8	1.13162
LUC7L3	1.13162
NOVA1	1.13162
PLEK2	1.13162
RGS1	1.13162
CLEC10A	1.13162
HOXC8	1.13162
PIK3AP1	1.13162
RHOD	1.13162
SULF2	1.13162
B3GNT3	1.13162
CD24	1.13162
FBXL7	1.13162
FOXD1	1.13162
SPRR1B	1.13162
GTF3A	1.13162
HOPX	1.13162
LAMTOR5	1.13162
SHISA5	1.13162
NIPSNAP1	1.13162
USO1	1.13162
NUSAP1	1.13162
RLN2	1.13162
ROMO1	1.13162
CMTM6	1.13162
PNISR	1.13162
[truncated: 10 more rows]
