# Supplementary material for: Curdione combined with borneol treats bacterial mixed HPV infection by regulating the crosstalk among immune cells
Source: Front Immunol. 2025 Jan 22;16:1503355. doi: 10.3389/fimmu.2025.1503355 (PMC11794296; doi:10.3389/fimmu.2025.1503355)
Supplement: Supplementary file 3 [file Table3.xlsx]

## Sheet: DATA
Fig5.C
		0d	2d	4d	6d	8d	10d	12d	14d
	Control	18.22	18.8	19.52	17.76	16.25	15.14	13.88	11.21
	Control	19.75	20.53	19.73	18.57	17.86	16.04	14.72	12.51
	Control	19.18	19.71	20.56	19.92	18.87	16.45	15.76	14.88
	Control	19.58	19.9	20.43	20.53	19.35	17	16.01	14.63
	Control	20.06	20.54	19.42	19.85	18.9	16.62	15.87	14.86
	Control	20.08	20.41	20.92	20	19.15	17.33	16.88	15.51
	Control	20.49	20.78	20.1	19.65	18.7	18.2	17.31	16.14
	Control	20.03	20.04	19.01	18.54	17.98	17.35	15.35	14.59
	Control	20.33	20.39	20.16	19.77	18.51	17.75	16.77	15.5
	Control	20.73	20.97	20.82	19.84	18.82	18.01	17.47	15.96
	Control	20.94	21	20.51	20.69	19.46	18.38	17.53	16.5
	curdione + borneol	21.03	20.95	20.45	19.81	19.99	18.07	17.51	16.23
	curdione + borneol	19.86	19.7	20	19.95	19.36	18.1	17.62	17.18
	curdione + borneol	21.32	21.27	21.51	21.56	22.01	22.45	22.67	22.66
	curdione + borneol	19	20.39	20.27	20.55	20.37	20.93	21.15	21.06
	curdione + borneol	20.51	20.83	20.69	20.69	21.04	21.03	21.11	21.38
	curdione + borneol	19.78	19.45	19.12	19.45	20.3	19.95	20.18	20.29
	curdione + borneol	20.81	20.2	19.93	19.95	20.05	20.66	20.86	20.85
	curdione + borneol	20.5	20.89	21.01	21.3	20.91	20.88	21.01	21.17
	curdione + borneol	20	20.21	20.66	20.78	20.5	21.37	22.06	21.52
	curdione + borneol	20.11	20.67	20.45	20.81	20.21	20.48	20.7	20.9
	borneol	20.45	20.41	20.37	20.41	19.23	18.69	18.04	17.27
	borneol	19.52	19.44	19.57	19.42	18.15	17.63	16.21	15.25
	borneol	20.1	19.99	19.81	19.67	18.63	17.25	16.02	16.27
	borneol	20.68	20.62	20.52	20.47	19.56	18.36	17.61	16.92
	borneol	19.91	19.84	19.84	19.51	19.13	18.69	18.42	17.8
	curdione	20.17	20.31	20.31	20.2	19.81	18.42	17.15	16.26
	curdione	20.62	20.66	20.61	20.51	20.22	19.81	18.51	17.34
	curdione	19.68	19.67	19.58	19.53	19.42	19.23	18.79	18.12
	curdione	19.66	19.62	19.64	19.6	19.48	19.21	18.66	18.01
	curdione	20	20.12	20.01	19.89	19.49	18.34	17.05	16.13
Fig5.D/ Supplementary.Figure.13.
	Sample Name	Target Name	Average Cт					Average Cт	ΔCT	0.5^CT		Normalization
	curdione	GAPDH	12.543			curdione	CD274	15.7843	3.24131	0.105747			0.517319
	curdione	GAPDH	12.9433			curdione	CD274	16.1535	3.21025	0.108048			0.528577
	curdione	GAPDH	12.2969			curdione	CD274	15.8313	3.53435	0.0863089			0.422227
	Control	GAPDH	12.6028			Control	CD274	14.7175	2.1147	0.230893		0.204413	1.12954
	Control	GAPDH	11.2499			Control	CD274	13.5463	2.29643	0.203566			0.995853
	Control	GAPDH	11.3889			Control	CD274	13.8726	2.48373	0.178781			0.874607
	curdione + borneol	GAPDH	12.5526			curdione + borneol	CD274	17.3315	4.77885	0.036427			0.178202
	curdione + borneol	GAPDH	11.424			curdione + borneol	CD274	16.0706	4.64659	0.0399243			0.195311
	curdione + borneol	GAPDH	11.113			curdione + borneol	CD274	16.4152	5.3022	0.0253443			0.123985
	borneol	GAPDH	11.7882			borneol	CD274	15.3283	3.54005	0.0859683			0.420561
	borneol	GAPDH	11.9632			borneol	CD274	15.5477	3.58458	0.0833555			0.407779
	borneol	GAPDH	12.0422			borneol	CD274	15.8267	3.78456	0.072566			0.354996
	Sample Name	Target Name	Average Cт					Average Cт	ΔCT	0.5^CT	Normalization					Average Cт	ΔCT	0.5^CT	Normalization					Average Cт	ΔCT	0.5^CT	Normalization					Average Cт	ΔCT	0.5^CT	Normalization
	Control	ACTB	14.6552			Control	IL6	16.9134	2.25819	0.209034	0.179874	1.16212		Control	IL1B	17.1149	2.45969	0.181786	0.140191	1.2967		Control	TNFA	16.8421	2.18691	0.219622	0.246329	0.891581		Control	IL12	18.9304	4.27522	0.0516453	0.0379585	1.36057
	Control	ACTB	14.5878			Control	IL6	17.1442	2.5564	0.169999		0.945104		Control	IL1B	17.6257	3.03783	0.121765		0.868564		Control	TNFA	16.7032	2.11537	0.230787		0.936907		Control	IL12	19.6337	5.0459	0.0302714		0.797488
	Control	ACTB	14.5265			Control	IL6	17.2753	2.7488	0.148774		0.827104		Control	IL1B	17.3013	2.77482	0.146116		1.04226		Control	TNFA	16.7202	2.19366	0.218596		0.887418		Control	IL12	19.6518	5.12528	0.0286509		0.754794
	Control	ACTB	15.2723			Control	IL6	17.4413	2.16897	0.222369		1.23625		Control	IL1B	17.9482	2.67583	0.156493		1.11628		Control	TNFA	17.45	2.17767	0.221032		0.897307		Control	IL12	19.8454	4.57305	0.0420121		1.10679
	Control	ACTB	15.0907			Control	IL6	17.8241	2.73336	0.150376		0.836008		Control	IL1B	18.2228	3.13208	0.114064		0.813636		Control	TNFA	16.9188	1.82807	0.281641		1.14335		Control	IL12	19.9028	4.81207	0.0355978		0.937808
	Control	ACTB	15.1531			Control	IL6	17.6375	2.48447	0.17869		0.993417		Control	IL1B	18.2009	3.04785	0.120922		0.862553		Control	TNFA	16.8601	1.70702	0.306293		1.24343		Control	IL12	19.8124	4.65932	0.0395735		1.04255
	curdione + borneol	ACTB	14.9293			curdione + borneol	IL6	20.9484	6.0191	0.0154196		0.0857243		curdione + borneol	IL1B	18.8989	3.96955	0.0638333		0.455331		curdione + borneol	TNFA	16.2477	1.31833	0.400998		1.6279		Treat	IL12	18.9092	3.97991	0.0633762		1.66962
	curdione + borneol	ACTB	14.8562			curdione + borneol	IL6	19.778	4.92178	0.0329912		0.183413		curdione + borneol	IL1B	19.058	4.20184	0.0543399		0.387614		curdione + borneol	TNFA	16.8327	1.97648	0.25411		1.03159		Treat	IL12	18.5127	3.6565	0.0793019		2.08917
	curdione + borneol	ACTB	14.617			curdione + borneol	IL6	20.1474	5.53031	0.0216376		0.120294		curdione + borneol	IL1B	19.0396	4.42252	0.0466326		0.332636		curdione + borneol	TNFA	16.1744	1.55732	0.339782		1.37939		Treat	IL12	18.8761	4.25902	0.0522285		1.37594
	curdione + borneol	ACTB	14.8454			curdione + borneol	IL6	19.8808	5.03538	0.0304929		0.169524		curdione + borneol	IL1B	19.3025	4.45702	0.0455305		0.324775		curdione + borneol	TNFA	16.3711	1.52566	0.347321		1.40999		Treat	IL12	18.9629	4.11742	0.0576147		1.51783
	curdione + borneol	ACTB	15.3618			curdione + borneol	IL6	20.9679	5.60607	0.0205308		0.11414		curdione + borneol	IL1B	19.1549	3.79312	0.072137		0.514562		curdione + borneol	TNFA	16.8818	1.51992	0.348704		1.41561		Treat	IL12	19.1767	3.81491	0.0710555		1.87193
	curdione + borneol	ACTB	15.4884			curdione + borneol	IL6	19.9302	4.44173	0.0460158		0.255823		curdione + borneol	IL1B	20.9349	5.44646	0.0229325		0.16358		curdione + borneol	TNFA	17.128	1.63958	0.320949		1.30293		Treat	IL12	19.5399	4.05147	0.0603096		1.58883
	Curdione	ACTB	15.9374			Curdione	IL6	19.4418	3.50441	0.0881185		0.489891		Curdione	IL1B	20.0225	4.08512	0.0589189		0.420276		Curdione	TNFA	17.9259	1.98849	0.252003		1.02304		Curdione	IL12	20.0872	4.14978	0.0563366		1.48416
	Curdione	ACTB	15.2442			Curdione	IL6	19.0677	3.82346	0.0706356		0.392696		Curdione	IL1B	18.9627	3.71851	0.0759658		0.541874		Curdione	TNFA	17.4183	2.17404	0.22159		0.899571		Curdione	IL12	20.0808	4.83653	0.0349992		0.92204
	Curdione	ACTB	15.2396			Curdione	IL6	19.0237	3.78411	0.0725888		0.403554		Curdione	IL1B	19.5943	4.3547	0.0488771		0.348647		Curdione	TNFA	16.8588	1.61915	0.325527		1.32152		Curdione	IL12	19.4972	4.25762	0.0522791		1.37727
	Curdione_1	ACTB	15.9339			Curdione_1	IL6	19.0134	3.07952	0.118296		0.657664		Curdione_1	IL1B	20.4128	4.47895	0.0448437		0.319876		Curdione_1	TNFA	17.8282	1.89436	0.268993		1.09201		Curdione_1	IL12	20.3554	4.42151	0.0466652		1.22937
	Curdione_1	ACTB	16.2427			Curdione_1	IL6	19.8881	3.6454	0.0799143		0.44428		Curdione_1	IL1B	20.1626	3.91988	0.0660693		0.471281		Curdione_1	TNFA	17.9574	1.71465	0.304676		1.23687		Curdione_1	IL12	20.6046	4.36193	0.0486325		1.2812
	Curdione_1	ACTB	16.2607			Curdione_1	IL6	19.6367	3.37607	0.0963168		0.535469		Curdione_1	IL1B	19.8994	3.63872	0.0802856		0.572687		Curdione_1	TNFA	18.2936	2.03296	0.244353		0.991982		Curdione_1	IL12	20.4814	4.22073	0.0536333		1.41295
	Borneol	ACTB	15.7088			Borneol	IL6	19.631	3.92214	0.0659657		0.366734		Borneol	IL1B	19.4306	3.72184	0.0757907		0.540625		Borneol	TNFA	17.7795	2.07069	0.238046		0.966377		Borneol	IL12	20.0263	4.31753	0.0501527		1.32125
	Borneol	ACTB	15.5493			Borneol	IL6	19.4331	3.88388	0.0677384		0.376589		Borneol	IL1B	19.0752	3.52596	0.0868121		0.619242		Borneol	TNFA	17.1412	1.59191	0.331732		1.34671		Borneol	IL12	20.2343	4.68501	0.0388752		1.02415
	Borneol	ACTB	15.0737			Borneol	IL6	18.5427	3.46897	0.0903098		0.502074		Borneol	IL1B	18.3407	3.26696	0.103883		0.741014		Borneol	TNFA	17.1898	2.11608	0.230673		0.936445		Borneol	IL12	19.5599	4.48619	0.0446191		1.17547
	Borneol_1	ACTB	14.7774			Borneol_1	IL6	18.5194	3.74199	0.0747392		0.415509		Borneol_1	IL1B	18.5217	3.74421	0.0746242		0.532304		Borneol_1	TNFA	16.7714	1.99397	0.251047		1.01915		Borneol_1	IL12	19.5027	4.72527	0.0378053		0.995963
	Borneol_1	ACTB	14.9642			Borneol_1	IL6	19.0328	4.06859	0.059598		0.331333		Borneol_1	IL1B	18.3417	3.37751	0.0962207		0.686355		Borneol_1	TNFA	16.7757	1.81145	0.284904		1.1566		Borneol_1	IL12	19.6604	4.69618	0.0385754		1.01625
	Borneol_1	ACTB	14.9099			Borneol_1	IL6	18.4465	3.53652	0.0861789		0.479108		Borneol_1	IL1B	18.3611	3.45116	0.0914318		0.652195		Borneol_1	TNFA	16.9521	2.04212	0.242806		0.985701		Borneol_1	IL12	19.3426	4.43266	0.046306		1.21991
	Sample Name	Target Name	Average Cт					Average Cт	ΔCT	0.5^CT	Normalization					Average Cт	ΔCT	0.5^CT	Normalization					Average Cт	ΔCT	0.5^CT	Normalization
	Control	ACTB	14.6552			Control	IL10	29.5471	14.892	3.28902e-05	4.63482e-05	0.709633		Control	TGFB	18.1799	3.52469	0.0868885	0.0926861	0.93745		Control	IL23	25.6107	10.9556	0.000503557	0.000703439	0.71585
	Control	ACTB	14.5878			Control	IL10	28.9302	14.3423	4.81424e-05		1.03871		Control	TGFB	17.9596	3.37172	0.0966075		1.04231		Control	IL23	25.4145	10.8266	0.000550623		0.782759
	Control	ACTB	14.5265			Control	IL10	29.1338	14.6073	4.00656e-05		0.864447		Control	TGFB	18.1136	3.5871	0.08321		0.897761		Control	IL23	24.9666	10.4401	0.000719793		1.02325
	Control	ACTB	15.2723			Control	IL10	29.2948	14.0224	6.00945e-05		1.29659		Control	TGFB	18.8531	3.5808	0.0835744		0.901693		Control	IL23	25.6338	10.3615	0.000760117		1.08057
	Control	ACTB	15.0907			Control	IL10	29.4829	14.3922	4.65075e-05		1.00344		Control	TGFB	18.3014	3.21068	0.108016		1.1654		Control	IL23	25.2355	10.1448	0.000883288		1.25567
	Control	ACTB	15.1531			Control	IL10	29.4296	14.2765	5.0389e-05		1.08718		Control	TGFB	18.5068	3.35373	0.09782		1.05539		Control	IL23	25.4349	10.2819	0.000803257		1.1419
	curdione + borneol	ACTB	14.9293			curdione + borneol	IL10	28.5238	13.5945	8.08434e-05		1.74426		curdione + borneol	TGFB	18.0293	3.09995	0.116633		1.25837		curdione + borneol	IL23	24.5825	9.65317	0.00124196		1.76555
	curdione + borneol	ACTB	14.8562			curdione + borneol	IL10	28.4992	13.643	7.81706e-05		1.68659		curdione + borneol	TGFB	17.8233	2.96713	0.12788		1.37972		curdione + borneol	IL23	24.3039	9.44774	0.00143201		2.03573
	curdione + borneol	ACTB	14.617			curdione + borneol	IL10	28.8002	14.1832	5.37576e-05		1.15986		curdione + borneol	TGFB	17.5086	2.89153	0.13476		1.45394		curdione + borneol	IL23	24.4168	9.79978	0.00112195		1.59495
	curdione + borneol	ACTB	14.8454			curdione + borneol	IL10	28.7437	13.8982	6.54954e-05		1.41312		curdione + borneol	TGFB	17.7793	2.93383	0.130866		1.41193		curdione + borneol	IL23	23.9443	9.09886	0.00182376		2.59264
	curdione + borneol	ACTB	15.3618			curdione + borneol	IL10	28.7846	13.4228	9.10635e-05		1.96477		curdione + borneol	TGFB	18.631	3.26922	0.103721		1.11906		curdione + borneol	IL23	24.9992	9.63742	0.00125559		1.78493
	curdione + borneol	ACTB	15.4884			curdione + borneol	IL10	29.3494	13.861	6.72079e-05		1.45006		curdione + borneol	TGFB	18.637	3.14856	0.112769		1.21667		curdione + borneol	IL23	25.05	9.56155	0.00132339		1.88131
	Curdione	ACTB	15.9374			Curdione	IL10	30.1768	14.2394	5.17044e-05		1.11556		Curdione	TGFB	19.2286	3.29115	0.102156		1.10217		Curdione	IL23	25.7254	9.78796	0.00113117		1.60806
	Curdione	ACTB	15.2442			Curdione	IL10	29.329	14.0847	5.75537e-05		1.24177		Curdione	TGFB	18.4442	3.19996	0.108822		1.17409		Curdione	IL23	25.2989	10.0547	0.000940229		1.33662
	Curdione	ACTB	15.2396			Curdione	IL10	29.6728	14.4332	4.52049e-05		0.975332		Curdione	TGFB	18.3544	3.11478	0.11544		1.2455		Curdione	IL23	25.4056	10.166	0.000870448		1.23742
	Curdione_1	ACTB	15.9339			Curdione_1	IL10	29.9782	14.0443	5.91876e-05		1.27702		Curdione_1	TGFB	19.2809	3.34701	0.0982766		1.06032		Curdione_1	IL23	25.9972	10.0633	0.000934614		1.32863
	Curdione_1	ACTB	16.2427			Curdione_1	IL10	30.5365	14.2938	4.97889e-05		1.07424		Curdione_1	TGFB	19.4096	3.16685	0.111348		1.20134		Curdione_1	IL23	26.0474	9.80471	0.00111812		1.58951
	Curdione_1	ACTB	16.2607			Curdione_1	IL10	30.5146	14.254	5.11839e-05		1.10433		Curdione_1	TGFB	19.2886	3.02789	0.122607		1.32282		Curdione_1	IL23	26.1733	9.9126	0.00103755		1.47497
	Borneol	ACTB	15.7088			Borneol	IL10	29.7826	14.0737	5.79936e-05		1.25126		Borneol	TGFB	18.882	3.17319	0.11086		1.19608		Borneol	IL23	26.0332	10.3244	0.000779936		1.10875
	Borneol	ACTB	15.5493			Borneol	IL10	29.395	13.8457	6.7925e-05		1.46554		Borneol	TGFB	18.9049	3.35564	0.0976906		1.05399		Borneol	IL23	26.1757	10.6265	0.000632581		0.899268
	Borneol	ACTB	15.0737			Borneol	IL10	28.9507	13.877	6.64691e-05		1.43412		Borneol	TGFB	18.5566	3.48287	0.0894444		0.965025		Borneol	IL23	25.4754	10.4017	0.000739241		1.0509
	Borneol_1	ACTB	14.7774			Borneol_1	IL10	28.9533	14.1758	5.40313e-05		1.16577		Borneol_1	TGFB	18.2674	3.48998	0.0890044		0.960278		Borneol_1	IL23	25.2809	10.5034	0.000688895		0.979324
	Borneol_1	ACTB	14.9642			Borneol_1	IL10	29.2043	14.2401	5.16771e-05		1.11498		Borneol_1	TGFB	18.1575	3.19329	0.109326		1.17953		Borneol_1	IL23	25.2436	10.2794	0.000804603		1.14381
	Borneol_1	ACTB	14.9099			Borneol_1	IL10	29.4475	14.5376	4.20477e-05		0.907214		Borneol_1	TGFB	18.3114	3.40146	0.0946365		1.02104		Borneol_1	IL23	25.0308	10.1208	0.000898095		1.27672
Fig5.E.F
	Sample Name	Target Name	Cт	ΔCT	0.5^CT	Average	Sample Name	Target Name	Cт	ΔCT	0.5^CT	Average	Sample Name	Target Name	Cт	ΔCT	0.5^CT	Average
	Control	GAPDH	13.2263	12.4458			curdione + borneol	GAPDH		11.6423			Control	GAPDH	12.5847	12.3973
	Control	GAPDH	10.7681				curdione + borneol	GAPDH	11.7259				Control	GAPDH	12.1224
	Control	GAPDH	13.343				curdione + borneol	GAPDH	11.5587				Control	GAPDH	12.4848
	Control	E6	17.9562	5.51041	0.0219383	0.0268178	curdione + borneol	E6	18.7049	7.06259	0.00748082	0.00679838	Control	E6	17.8576	5.46025	0.0227143	0.022693
	Control	E6	17.9374	5.49165	0.0222253		curdione + borneol	E6	19.2277	7.58537	0.00520686		Control	E6	17.4367	5.03942	0.0304076
	Control	E6	17.2301	4.78429	0.0362899		curdione + borneol	E6	18.6619	7.01953	0.00770746		Control	E6	18.4603	6.06302	0.0149571
	Control	E7	16.8492	4.40341	0.0472543	0.05469	curdione + borneol	E7	18.1276	6.48525	0.0111621	0.00985054	Control	E7	16.73	4.33271	0.0496277	0.04719
	Control	E7	16.4544	4.00867	0.0621257		curdione + borneol	E7	18.5141	6.87172	0.00853898		Control	E7	16.8792	4.48189	0.0447524
	Sample Name	Target Name	Cт	ΔCT	0.5^CT	Average	Sample Name	Target Name	Cт	ΔCT	0.5^CT	Average	Sample Name	Target Name	Cт	ΔCT	0.5^CT	Average
	Control	GAPDH	12.1194	13.1916			curdione + borneol	GAPDH	11.659	11.5988			curdione + borneol	GAPDH		11.3401
	Control	GAPDH	12.5224				curdione + borneol	GAPDH	11.4931				curdione + borneol	GAPDH	11.2675
	Control	GAPDH	14.9329				curdione + borneol	GAPDH	11.6442				curdione + borneol	GAPDH	11.4127
	Control	E6	18.5993	5.40776	0.0235561	0.0192431	curdione + borneol	E6	19.2065	7.60777	0.00512666	0.00595074	curdione + borneol	E6	22.9779	11.6377	0.000313828	0.000320146
	Control	E6	18.8527	5.6611	0.0197624		curdione + borneol	E6	18.9125	7.31376	0.00628548		curdione + borneol	E6	22.8349	11.4948	0.000346517
	Control	E6	19.3083	6.11672	0.0144107		curdione + borneol	E6	18.8775	7.2787	0.00644009		curdione + borneol	E6	23.0424	11.7023	0.000300092
	Control	E7	17.5588	4.36725	0.0484537	0.0465799	curdione + borneol	E7	18.5552	6.95643	0.00805204	0.00710373	curdione + borneol	E7	19.3883	8.04813	0.00377807	0.00333922
	Control	E7	17.675	4.48339	0.044706		curdione + borneol	E7	18.9427	7.34393	0.00615542		curdione + borneol	E7	19.7697	8.42955	0.00290037
	Sample Name	Target Name	Cт	ΔCT	0.5^CT	Average	Sample Name	Target Name	Cт	ΔCT	0.5^CT	Average	Sample Name	Target Name	Cт	ΔCT	0.5^CT	Average
	Control	GAPDH	12.5191	12.5096			Control	GAPDH	12.1635	13.1896			curdione + borneol	GAPDH	13.0803	12.8289
	Control	GAPDH	12.4558				Control	GAPDH	13.7391				curdione + borneol	GAPDH	12.7597
	Control	GAPDH	12.5538				Control	GAPDH	13.6662				curdione + borneol	GAPDH	12.6466
	Control	E6	18.1529	5.64335	0.020007	0.0223345	Control	E6	16.8358	3.64627	0.0798663	0.0284771	curdione + borneol	E6	20.067	7.23815	0.00662367	0.00632558
	Control	E6	18.1887	5.67908	0.0195175		Control	E6	21.9536	8.76405	0.00230016		curdione + borneol	E6	20.2091	7.38022	0.0060025
	Control	E6	17.6951	5.18553	0.0274789		Control	E6	21.4483	8.25876	0.00326486		curdione + borneol	E6	20.1278	7.2989	0.00635055
	Control	E7	17.9265	5.41697	0.0234061	0.0335938	Control	E7	17.8927	4.70316	0.0383891	0.0402246	curdione + borneol	E7	19.094	6.26511	0.0130021	0.0125208
	Control	E7	17.0231	4.51353	0.0437816		Control	E7	17.761	4.57141	0.04206		curdione + borneol	E7	19.2049	6.37608	0.0120395
	Sample Name	Target Name	Cт	ΔCT	0.5^CT	Average	Sample Name	Target Name	Cт	ΔCT	0.5^CT	Average	Sample Name	Target Name	Cт	ΔCT	0.5^CT	Average
	curdione + borneol	GAPDH	11.9027	11.885			Control	GAPDH	12.9853	13.0975			curdione + borneol	GAPDH	12.778	12.3798
	curdione + borneol	GAPDH	11.6548				Control	GAPDH	12.8746				curdione + borneol	GAPDH	12.5845
	curdione + borneol	GAPDH	12.0976				Control	GAPDH	13.4327				curdione + borneol	GAPDH	11.7769
	curdione + borneol	E6	19.1848	7.29974	0.00634689	0.00582629	Control	E6	19.0551	5.95761	0.0160909	0.0206327	curdione + borneol	E6	21.2861	8.90624	0.00208427	0.00183173
	curdione + borneol	E6	19.5793	7.69427	0.0048283		Control	E6	18.4507	5.3532	0.0244639		curdione + borneol	E6	21.4494	9.0696	0.00186114
	curdione + borneol	E6	19.1946	7.30959	0.00630369		Control	E6	18.6476	5.55007	0.0213434		curdione + borneol	E6	21.7135	9.33372	0.00154978
	curdione + borneol	E7	18.6586	6.77353	0.00914037	0.00890583	Control	E7	17.9089	4.81131	0.0356164	0.0348671	curdione + borneol	E7	19.8358	7.45594	0.00569557	0.0105946
	curdione + borneol	E7	18.7346	6.84954	0.00867129		Control	E7	17.9709	4.87333	0.0341178		curdione + borneol	E7	18.392	6.01217	0.0154937
	Sample Name	Target Name	Cт	ΔCT	0.5^CT	Average	Sample Name	Target Name	Cт	ΔCT	0.5^CT	Average	Sample Name	Target Name	Cт	ΔCT	0.5^CT	Average
	Borneol	GAPDH	14.8514	14.6569			Borneol	GAPDH	14.1082	14.2076			Borneol	GAPDH	14.9419	14.7729		Borneol,
	Borneol	GAPDH	14.5481				Borneol	GAPDH	14.3617				Borneol	GAPDH	14.6956
	Borneol	GAPDH	14.5712				Borneol	GAPDH	14.1528				Borneol	GAPDH	14.6812
	Borneol	E6	21.6192	6.96233	0.00801918	0.0111458	Borneol	E6	20.787	6.57944	0.0104566	0.0100879	Borneol	E6	21.4797	6.7068	0.00957306	0.0100472
	Borneol	E6	20.9496	6.29271	0.0127557		Borneol	E6	20.7973	6.58975	0.0103822		Borneol	E6	21.2637	6.4908	0.0111192
	Borneol	E6	20.9602	6.30331	0.0126624		Borneol	E6	20.9369	6.72931	0.00942489		Borneol	E6	21.4985	6.72556	0.00944942
	Borneol	E7	20.0559	5.39902	0.0236991	0.023443	Borneol	E7	20.0518	5.84417	0.0174072	0.0243651	Borneol	E7	20.0023	5.22942	0.0266555	0.0217238
	Borneol	E7	20.0874	5.43055	0.0231868		Borneol	E7	19.2042	4.99663	0.0313231		Borneol	E7	20.669	5.89607	0.0167922
	Sample Name	Target Name	Cт	ΔCT	0.5^CT	Average	Sample Name	Target Name	Cт	ΔCT	0.5^CT	Average	Sample Name	Target Name	Cт	ΔCT	0.5^CT	Average
	Curdione	GAPDH	15.0802	15.0503			Curdione	GAPDH	14.7757	14.5872			Curdione	GAPDH	14.9907	14.754		Curdione
	Curdione	GAPDH	14.9444				Curdione	GAPDH	14.6147				Curdione	GAPDH	14.6182
	Curdione	GAPDH	15.1261				Curdione	GAPDH	14.3712				Curdione	GAPDH	14.6532
	Curdione	E6	21.0566	6.00633	0.0155565	0.0155916	Curdione	E6	20.3123	5.72512	0.0189046	0.0180055	Curdione	E6	20.847	6.09297	0.0146498	0.0150403
	Curdione	E6	21.0517	6.00149	0.0156089		Curdione	E6	20.231	5.64383	0.0200004		Curdione	E6	20.7735	6.01946	0.0154156
	Curdione	E6	21.0517	6.00145	0.0156093		Curdione	E6	20.6354	6.04822	0.0151114		Curdione	E6	20.8076	6.05357	0.0150555
	Curdione	E7	20.645	5.59474	0.0206927	0.0202695	Curdione	E7	20.7915	6.20432	0.0135616	0.0174757	Curdione	E7	20.686	5.93196	0.0163795	0.0187869
	Curdione	E7	20.7052	5.65499	0.0198463		Curdione	E7	20.1342	5.54693	0.0213898		Curdione	E7	20.3142	5.56018	0.0211942
